# Supplementary material for: Clinical Significance and Inflammatory Landscape of aNovel Recurrence-Associated Immune Signature in Stage II/III Colorectal Cancer
Source: Front Immunol. 2021 Jul 29;12:702594. doi: 10.3389/fimmu.2021.702594 (PMC8358813; doi:10.3389/fimmu.2021.702594)
Supplement: Supplementary file 4 [file Table_2.xlsx]

## Sheet: Sheet1
Table S2. The forward and reverse primers for qRT-PCR.
Genes	Forward (5’- to 3’-)	Reverse (5’- to 3’-)
CASP1	TCCGCAAGGTTCGATTTTCA	ATGTCCTGGGAAGAGGTAGAAAC
CD274	CCAAGGCCGAAGTCATCTGG	CAGTGTGCTGGTCACATTGAA
CD4	CCTCCCCTAAGCTGATGCTG	CAGCACAATCAGGGCCATTG
CD8A	GCGTCATGGCCTTACCAGT	CTTCAGCTCCACTGTCTCGC
COCH	AAGCAGTGTCCACAGCACAT	AAATTAAATCGGCGCTGCCC
ERN1	ACGACACCAAAACCCGAGAG	ACAGGGGAGGCGTAGTTTTG
GAPDH	GGAGCGAGATCCCTCCAAAAT	GGCTGTTGTCATACTTCTCATGG
LTA	AAACCTGCTGCTCACCTCATT	GAGAAGAGCTGGACCTCATGG
MFI2	ACCCTGAAAGGCGTGAAGTC	GCCCCCAAAATAGTCGCTGA
NLRP7	CGTAACCCGTAGCACCTGTC	AGCAGGTCACACAGCATCAG
NMB	GCTTAGATTGTGCCCACCCA	TGACCCAGCCAGAAATCACA
NPY	CTGCGACACTACATCAATCTCATCA	CAGTGTCTCAGGGCTGGATCTC
NTF3	GTCAAAAACGGTTGCAGGGG	TCTATCCGTATCCACCGCCA
PDCD1	GCAGCTTCTCCAACACATCG	CGTTGGGCAGTTGTGTGAC
RAG1	GCTGATGGTCAGAAGCCAGT	CGGCAGAGATGTCGAAGGTT
SHC3	AGACTGAAACCCAGACCCCA	CGTGCTGTAGATGTCCGAGG
VEGFA	ATCGAGACCCTGGTGGACAT	TGGCCTTGGTGAGGTTTGAT
