# Supplementary material for: Clinical Significance and Inflammatory Landscape of aNovel Recurrence-Associated Immune Signature in Stage II/III Colorectal Cancer
Source: Front Immunol. 2021 Jul 29;12:702594. doi: 10.3389/fimmu.2021.702594 (PMC8358813; doi:10.3389/fimmu.2021.702594)
Supplement: Supplementary file 5 [file Table_3.xlsx]

## Sheet: Sheet1
Table S3. Univariate Cox results of four cohorts revealed a total of 88 stable IRGs were significantly associated with RFS.
ID	TCGA-CRC-HR	TCGA-CRC-95%CI	TCGA-CRC-P	GSE143985-HR	GSE143985-95%CI	GSE143985-P	GSE29621-HR	GSE29621-95%CI	GSE29621-P	GSE92921-HR	GSE92921-95%CI	GSE92921-P
ABCG1	0.668	0.413~1.079	0.099	4.955	2.059~11.924	0	0.578	0.196~1.707	0.321	5.651	1.287~24.809	0.022
AFF1	0.746	0.372~1.497	0.41	5.995	2.007~17.906	0.001	1198.86	19.324~74375.697	0.001	2.275	0.236~21.947	0.477
AHNAK	1.013	0.693~1.483	0.945	5.039	1.48~17.16	0.01	5.037	0.476~53.319	0.179	9.298	1.131~76.41	0.038
ARRB2	0.961	0.496~1.861	0.906	0.106	0.015~0.767	0.026	2.247	0.077~65.628	0.638	0.036	0.002~0.606	0.021
AZU1	0.566	0.042~7.707	0.669	13.817	1.68~113.667	0.015	0.213	0.001~77.331	0.607	42.746	2.32~787.68	0.012
BIRC5	0.792	0.444~1.414	0.431	0.273	0.087~0.857	0.026	1.42	0.079~25.532	0.812	0.185	0.039~0.881	0.034
BPIFB4	0.273	0.002~34.9	0.6	161.872	8.586~3051.772	0.001	0.527	0.008~32.779	0.761	1354.6	2.759~665192.041	0.023
C1QBP	0.71	0.396~1.271	0.249	0.07	0.017~0.293	0	0.709	0.147~3.421	0.668	0.082	0.009~0.758	0.028
CASP1	0.648	0.47~0.893	0.008	0.423	0.237~0.756	0.004	1.072	0.397~2.9	0.891	0.463	0.17~1.261	0.132
CCL11	0.846	0.628~1.139	0.271	0.606	0.424~0.865	0.006	0.402	0.118~1.375	0.146	0.458	0.225~0.929	0.031
CD2	0.635	0.437~0.923	0.017	0.475	0.248~0.909	0.025	0.868	0.245~3.073	0.827	0.482	0.185~1.259	0.136
CD247	0.575	0.318~1.042	0.068	0.288	0.106~0.783	0.015	1.329	0.263~6.721	0.731	0.141	0.021~0.949	0.044
CD276	0.772	0.333~1.789	0.545	87.388	4.949~1543.091	0.002	0.193	0.015~2.468	0.206	307.952	2.717~34910.408	0.018
CD2AP	1.069	0.627~1.821	0.807	4.704	1.087~20.353	0.038	34.465	1.783~666.017	0.019	3.814	0.374~38.923	0.259
CD38	0.471	0.245~0.902	0.023	0.379	0.189~0.759	0.006	0.633	0.12~3.329	0.589	0.479	0.144~1.593	0.23
CD3D	0.659	0.459~0.944	0.023	0.412	0.189~0.898	0.026	0.843	0.217~3.276	0.806	0.341	0.096~1.207	0.095
CD3G	0.492	0.253~0.957	0.037	0.323	0.132~0.793	0.014	0.439	0.034~5.728	0.53	0.392	0.096~1.597	0.191
CD40LG	0.422	0.192~0.927	0.032	0.636	0.045~9.086	0.739	1.488	0.009~259.712	0.88	0.001	0~0.433	0.025
CEBPE	0.313	0.099~0.986	0.047	0.168	0.009~3.052	0.228	0.131	0.003~5.138	0.278	0.004	0~0.578	0.029
CFB	0.991	0.665~1.477	0.963	0.384	0.216~0.684	0.001	0.81	0.307~2.137	0.67	0.372	0.161~0.859	0.021
CLIP1	1.158	0.515~2.606	0.722	0.459	0.259~0.812	0.007	0.149	0.022~0.997	0.05	0.97	0.255~3.695	0.964
CLNK	0.101	0.004~2.772	0.175	0.016	0.001~0.362	0.009	4.637	0.005~4210.178	0.659	0	0~0.006	0.001
CNTF	1.076	0.324~3.571	0.904	0.007	0~0.388	0.015	3.07	0.059~160.937	0.579	0.001	0~0.809	0.043
COCH	1.7	1.156~2.499	0.007	17.716	2.332~134.604	0.005	0.814	0.179~3.692	0.79	20.145	0.732~554.319	0.076
CRKL	1.867	0.622~5.607	0.266	20.338	4.519~91.529	0	0.583	0.063~5.402	0.635	50.804	1.842~1401.129	0.02
CTLA4	1.041	0.644~1.682	0.87	0.121	0.015~0.949	0.044	2.662	0.358~19.801	0.339	0.009	0~0.359	0.012
CXCR6	0.562	0.335~0.942	0.029	0.244	0.087~0.681	0.007	0.545	0.079~3.748	0.538	0.14	0.027~0.718	0.018
CYSLTR1	0.197	0.053~0.729	0.015	0.004	0~0.625	0.032	0.821	0~2484.913	0.961	0.004	0~12.254	0.18
DDX1	2.7	0.943~7.735	0.064	0.051	0.003~0.813	0.035	0.461	0.013~16.069	0.669	0.014	0~0.879	0.043
EBI3	0.574	0.332~0.992	0.047	0.095	0.016~0.571	0.01	0.203	0.003~12.954	0.452	0.042	0.003~0.686	0.026
ELAVL1	0.645	0.141~2.961	0.573	0.102	0.022~0.477	0.004	0.078	0.001~4.935	0.228	0.01	0~0.791	0.039
ELP2	0.748	0.273~2.05	0.572	0.183	0.053~0.626	0.007	2.104	0.236~18.75	0.505	0.072	0.009~0.599	0.015
ERAP1	1.089	0.572~2.075	0.795	0.054	0.017~0.174	0	1.103	0.024~51.318	0.96	0.079	0.008~0.758	0.028
ERN1	3.102	1.223~7.87	0.017	24.026	1.853~311.488	0.015	0.093	0~26.206	0.41	12.522	0.353~444.767	0.165
FOXN1	0.613	0.168~2.242	0.46	4.389	1.529~12.597	0.006	0.024	0~6.513	0.191	5.144	1.351~19.58	0.016
GNAI1	0.813	0.471~1.404	0.457	0.428	0.245~0.748	0.003	0.8	0.33~1.939	0.622	0.274	0.091~0.83	0.022
GNAQ	0.681	0.403~1.152	0.152	5.749	1.565~21.122	0.008	22.603	1.235~413.836	0.036	4.366	0.423~45.077	0.216
GZMA	0.731	0.541~0.989	0.042	0.538	0.335~0.862	0.01	1.15	0.639~2.069	0.641	0.647	0.313~1.337	0.24
GZMB	0.97	0.74~1.27	0.823	0.538	0.366~0.789	0.002	0.945	0.502~1.78	0.861	0.453	0.26~0.789	0.005
HTR6	1.186	0.225~6.248	0.84	0.007	0~0.197	0.003	0.213	0.001~42.288	0.567	0	0~0.07	0.004
IFNA21	0	0~440675451921.894	0.424	0.007	0~0.235	0.006	0.738	0.008~67.809	0.895	0	0~0.294	0.022
IFNA7	12.181	0.072~2062.133	0.34	0.002	0~0.153	0.005	166.066	0.63~43794.677	0.072	0	0~0.153	0.01
IL15RA	0.502	0.276~0.914	0.024	0.251	0.068~0.931	0.039	1.226	0.16~9.43	0.844	0.392	0.051~3	0.367
ILF3	1.789	0.765~4.182	0.18	0.34	0.165~0.702	0.004	0.198	0.04~0.98	0.047	0.525	0.127~2.173	0.374
IRF6	1.213	0.487~3.02	0.678	3.09	1.025~9.32	0.045	1.548	0.444~5.396	0.493	5.566	1.184~26.165	0.03
ITK	0.456	0.176~1.179	0.105	0.307	0.143~0.657	0.002	1.378	0.471~4.03	0.558	0.286	0.083~0.982	0.047
KLRB1	0.596	0.373~0.953	0.031	0.431	0.209~0.886	0.022	1.538	0.389~6.079	0.539	0.382	0.122~1.193	0.098
LAT	2.231	0.642~7.749	0.207	0.059	0.004~0.832	0.036	0.011	0~1.793	0.083	0.018	0~0.934	0.046
LTA	0.276	0.1~0.759	0.013	0.305	0.016~5.696	0.427	10.664	0.096~1185.528	0.325	0.001	0~0.607	0.035
LY6G5C	1.945	1.024~3.695	0.042	9.109	1.468~56.527	0.018	0.167	0.006~4.754	0.295	22.373	1.436~348.683	0.027
MCHR1	0.771	0.213~2.794	0.692	144.043	6.317~3284.314	0.002	0.796	0.008~76.204	0.922	11375.3	22.691~5702603.722	0.003
MFI2	1.525	1.047~2.221	0.028	8.706	1.474~51.403	0.017	0.005	0~2.492	0.095	5.341	0.294~96.969	0.257
MXI1	0.585	0.279~1.225	0.155	11.257	2.786~45.486	0.001	3.814	0.707~20.569	0.119	66.866	3.794~1178.364	0.004
NAIP	0.057	0.002~1.789	0.103	0.377	0.172~0.825	0.015	1.725	0.636~4.678	0.284	0.328	0.11~0.978	0.046
NDRG1	0.815	0.481~1.384	0.45	6.045	2.35~15.552	0	6.311	1.586~25.115	0.009	10.851	2.334~50.454	0.002
NFAT5	1.971	1.011~3.84	0.046	2.336	1.048~5.205	0.038	0.25	0.046~1.348	0.107	3.134	0.976~10.057	0.055
NLRC3	0.535	0.196~1.459	0.222	0.234	0.092~0.598	0.002	1.35	0.288~6.317	0.703	0.206	0.052~0.825	0.026
NLRP7	0.022	0.001~0.584	0.023	0.131	0.018~0.937	0.043	0.001	0~76.215	0.229	0.002	0~0.499	0.028
NMB	0.591	0.362~0.964	0.035	0.19	0.04~0.892	0.035	0.757	0.059~9.665	0.831	0.27	0.027~2.683	0.264
NPR3	0.974	0.534~1.775	0.931	2.094	1.287~3.409	0.003	1.384	0.366~5.229	0.632	3.867	1.692~8.836	0.001
NPY	1.497	0.999~2.243	0.051	4.265	1.742~10.443	0.002	0.047	0~21.369	0.327	33.189	1.364~807.829	0.032
NR1D2	1.03	0.562~1.887	0.923	3.309	1.201~9.113	0.021	0.887	0.291~2.704	0.833	28.396	2.871~280.845	0.004
NR6A1	1.528	0.808~2.888	0.192	27.708	3.769~203.682	0.001	1.858	0.023~151.989	0.783	271.884	2.624~28166.138	0.018
NRG1	0.638	0.241~1.687	0.365	0.126	0.016~0.995	0.049	0.225	0.007~7.304	0.401	0	0~0.081	0.01
NTF3	0.117	0.024~0.558	0.007	0.517	0.086~3.106	0.471	0.06	0.001~4.822	0.209	0.003	0~0.168	0.005
ORM1	0.982	0.779~1.239	0.88	0.038	0.004~0.369	0.005	0.604	0.092~3.958	0.599	0.028	0.001~0.714	0.03
PRLR	1.15	0.683~1.936	0.599	1.903	1.052~3.441	0.033	0.887	0.142~5.527	0.898	3.535	1.194~10.467	0.023
PSMB6	0.906	0.379~2.168	0.825	0.019	0.004~0.087	0	0.795	0.1~6.309	0.828	0.001	0~0.092	0.003
PSMD14	0.669	0.233~1.92	0.455	0.068	0.008~0.551	0.012	0.472	0.011~20.872	0.698	0.003	0~0.134	0.003
PTPN6	1.13	0.44~2.903	0.8	0.013	0~0.346	0.01	0.06	0.001~6.197	0.235	0	0~0.234	0.018
RAG1	2.332	1.172~4.641	0.016	28.421	1.387~582.551	0.03	0.022	0~6.862	0.193	132.852	2.687~6568.711	0.014
RELA	1.359	0.281~6.559	0.703	27.187	5.505~134.264	0	10.171	0.565~183.126	0.116	146.888	1.224~17624.583	0.041
RUNX1T1	0.666	0.192~2.313	0.522	31.711	1.107~908.687	0.043	492.344	0.337~719792.961	0.095	773.177	1.217~491318.361	0.043
SEMA4B	0.875	0.508~1.507	0.63	2.482	1~6.156	0.05	7.748	1.049~57.253	0.045	10.557	1.215~91.747	0.033
SEMA5A	1.158	0.749~1.791	0.51	3.818	1.694~8.609	0.001	0.564	0.17~1.872	0.349	4.127	1.274~13.377	0.018
SHC3	0.567	0.286~1.125	0.105	0.15	0.025~0.882	0.036	0.057	0.001~3.544	0.174	0.016	0.001~0.317	0.007
SOD2	0.841	0.474~1.49	0.553	0.158	0.046~0.537	0.003	0.772	0.277~2.15	0.621	0.08	0.01~0.616	0.015
SPINK5	0.846	0.544~1.316	0.458	1.663	1.046~2.643	0.032	1.1	0.349~3.468	0.87	2.016	1.019~3.988	0.044
SREBF1	1.001	0.59~1.697	0.998	0.049	0.004~0.569	0.016	0.069	0~17.346	0.343	0.04	0.002~0.915	0.044
TAX1BP1	0.988	0.486~2.007	0.972	6.689	1.2~37.301	0.03	3.361	0.154~73.349	0.441	25.844	1.018~655.805	0.049
TBK1	0.878	0.391~1.973	0.753	0.063	0.007~0.609	0.017	1.59	0.045~56.4	0.799	0.007	0~0.361	0.014
TDP2	0.817	0.48~1.391	0.457	4.969	1.72~14.359	0.003	2.331	0.461~11.783	0.306	7.57	1.184~48.384	0.032
TP63	0.502	0.064~3.926	0.512	52.531	3.135~880.325	0.006	0.75	0.003~217.293	0.921	136.809	3.841~4872.765	0.007
TRPM2	0.879	0.63~1.227	0.449	0.285	0.103~0.787	0.015	0.22	0.04~1.201	0.08	0.12	0.023~0.618	0.011
TYK2	1.526	0.735~3.17	0.257	0.052	0.006~0.481	0.009	2.192	0.046~103.506	0.69	0.011	0.001~0.242	0.004
UBE2N	0.611	0.28~1.332	0.215	0.129	0.018~0.914	0.04	0.153	0.033~0.717	0.017	0.1	0.003~3.579	0.207
VEGFA	2.51	1.407~4.48	0.002	3.279	1.394~7.709	0.006	6.306	1.49~26.683	0.012	3.527	0.95~13.089	0.06
WASL	0.694	0.324~1.487	0.348	6.159	1.981~19.15	0.002	0.739	0.153~3.58	0.707	9.387	1.639~53.771	0.012
ISG15	1.161	0.815~1.654	0.409	0.988	0.55~1.774	0.968	1.143	0.55~2.375	0.72	0.828	0.334~2.051	0.683
TNFRSF18	0.828	0.539~1.271	0.388	0.603	0.093~3.912	0.596	0.257	0.014~4.576	0.355	0.243	0.015~4.072	0.326
TNFRSF4	0.795	0.493~1.285	0.349	0.33	0.033~3.293	0.345	0.167	0.001~22.2	0.474	0.09	0.002~3.293	0.19
TNFRSF14	0.994	0.513~1.925	0.985	3.724	0.664~20.889	0.135	1.312	0.103~16.688	0.834	1.507	0.097~23.501	0.77
TP73	1.091	0.706~1.686	0.695	2.22	0.069~71.138	0.652	0.076	0.001~4.173	0.207	0.097	0.001~16.119	0.372
TNFRSF25	1.286	0.836~1.978	0.252	0.592	0.172~2.034	0.405	0.667	0.041~10.914	0.777	0.13	0.011~1.487	0.101
UTS2	0.977	0.588~1.625	0.93	1.183	0.858~1.632	0.305	3.262	1.013~10.502	0.048	1.335	0.77~2.314	0.304
TNFRSF9	0.502	0.214~1.177	0.113	0.261	0.108~0.629	0.003	0.778	0.054~11.282	0.854	0.299	0.062~1.449	0.134
PIK3CD	0.838	0.448~1.569	0.581	0.302	0.103~0.889	0.03	1.539	0.223~10.634	0.662	0.505	0.068~3.74	0.504
RBP7	0.911	0.552~1.502	0.714	0.672	0.239~1.888	0.45	16.796	0.824~342.202	0.067	0.953	0.203~4.483	0.952
CORT	0.653	0.209~2.04	0.463	0.392	0.036~4.256	0.442	0.114	0.007~2.006	0.138	0.273	0.008~9.064	0.468
MASP2	1.168	0.301~4.534	0.823	3.167	0.211~47.527	0.404	0.102	0~78.06	0.5	0.466	0.003~81.653	0.772
MTOR	1.278	0.499~3.275	0.61	6.536	0.507~84.332	0.15	0.803	0.009~71.136	0.924	3.676	0.066~205.043	0.526
ANGPTL7	3.311	0.995~11.022	0.051	0.559	0.035~9.039	0.682	0.764	0.004~138.273	0.919	0.049	0~8.902	0.256
NPPA	2.832	0.627~12.791	0.176	4.01	0.362~44.418	0.258	0.436	0.002~84.205	0.757	0.037	0~6.503	0.212
NPPB	1.425	0.131~15.454	0.771	1.598	0.084~30.242	0.755	0.053	0.001~5.371	0.212	15.88	0.124~2028.644	0.264
MFN2	0.866	0.353~2.126	0.754	3.771	0.228~62.281	0.354	0.242	0.003~22.696	0.54	0.387	0.002~95.538	0.736
TNFRSF8	0.553	0.184~1.664	0.292	0.428	0.024~7.698	0.565	0.003	0~6.092	0.133	0.843	0.009~80.77	0.942
TNFRSF1B	0.821	0.469~1.435	0.489	0.584	0.138~2.469	0.465	1.267	0.235~6.823	0.783	0.589	0.063~5.516	0.643
PADI4	1.128	0.404~3.146	0.818	4.473	0.109~184.353	0.43	2.339	0.01~538.624	0.759	10.445	0.02~5416.877	0.462
PLA2G2A	0.965	0.828~1.126	0.651	0.945	0.641~1.392	0.774	1.21	0.713~2.054	0.481	0.869	0.468~1.614	0.657
PLA2G2D	0.672	0.414~1.092	0.109	0.75	0.113~4.964	0.765	6.853	0.73~64.288	0.092	0.828	0.05~13.648	0.895
MUL1	0.375	0.136~1.03	0.057	6.248	0.322~121.338	0.226	0.267	0.006~11.521	0.492	2.12	0.022~208.39	0.748
CDC42	0.608	0.337~1.099	0.1	2.406	0.983~5.886	0.055	0.488	0.116~2.056	0.328	3.83	0.941~15.588	0.061
C1QA	0.804	0.568~1.137	0.217	0.694	0.375~1.286	0.246	1.227	0.492~3.061	0.661	1.288	0.441~3.76	0.643
C1QC	0.846	0.609~1.177	0.321	0.632	0.353~1.129	0.121	1.343	0.51~3.534	0.551	0.99	0.34~2.884	0.985
C1QB	0.793	0.572~1.1	0.165	0.72	0.433~1.197	0.205	1.173	0.542~2.54	0.686	0.987	0.406~2.4	0.976
CNR2	0.112	0.005~2.61	0.173	3.521	0.281~44.071	0.329	2.809	0.147~53.601	0.492	2.533	0.053~121.04	0.638
IL22RA1	1.164	0.724~1.873	0.531	1.631	0.702~3.788	0.255	0.74	0.265~2.068	0.566	1.432	0.368~5.564	0.604
IFNLR1	0.926	0.512~1.673	0.798	8.373	0.99~70.796	0.051	0.753	0.007~76.995	0.904	0.867	0.012~60.807	0.947
RUNX3	1.372	0.905~2.082	0.136	0.947	0.416~2.16	0.898	0.245	0.03~2.009	0.19	4.159	1.334~12.963	0.014
RHD	1.777	0.321~9.847	0.51	0.507	0.029~8.732	0.64	0.005	0~26.312	0.228	1.781	0.025~128.181	0.791
RHCE	1.389	0.441~4.372	0.574	4.498	0.582~34.79	0.15	13.718	0.317~593.016	0.173	6.055	0.239~153.574	0.275
PAFAH2	0.552	0.278~1.094	0.089	2.13	0.488~9.303	0.315	0.846	0.042~17.013	0.913	4.171	0.291~59.843	0.293
TRIM63	0.549	0.037~8.259	0.665	1.441	0.145~14.326	0.755	0.179	0.001~34.613	0.522	0.057	0~8.574	0.262
CD52	0.68	0.472~0.979	0.038	0.618	0.334~1.143	0.125	1.38	0.395~4.819	0.613	0.668	0.239~1.871	0.443
HMGN2	0.894	0.401~1.993	0.785	6.911	0.734~65.078	0.091	0.438	0.014~13.794	0.639	2.144	0.069~66.542	0.663
NR0B2	0.964	0.719~1.291	0.804	0.661	0.198~2.206	0.5	3.16	0.347~28.768	0.307	0.048	0.002~1.196	0.064
SYTL1	0.736	0.503~1.076	0.114	0.684	0.298~1.568	0.37	1.028	0.306~3.456	0.965	1.356	0.548~3.357	0.51
FCN3	0.698	0.319~1.527	0.368	0.679	0.132~3.5	0.644	5.778	0.302~110.484	0.244	0.873	0.076~10.066	0.913
WASF2	1.055	0.481~2.313	0.894	10.031	2.115~47.579	0.004	2.739	0.213~35.13	0.439	3.699	0.211~64.892	0.371
FGR	0.918	0.591~1.425	0.702	0.303	0.093~0.984	0.047	1.848	0.412~8.284	0.423	0.473	0.075~2.981	0.425
IFI6	1.092	0.814~1.464	0.557	0.814	0.522~1.269	0.365	1.302	0.707~2.396	0.397	0.878	0.457~1.687	0.697
PTAFR	0.689	0.422~1.124	0.136	0.399	0.086~1.851	0.241	0.235	0.009~6.133	0.384	0.535	0.043~6.62	0.626
YTHDF2	0.803	0.273~2.363	0.691	17.791	3.029~104.486	0.001	1.125	0.034~36.825	0.947	6.491	0.111~381.267	0.368
OPRD1	1.197	0.601~2.383	0.61	0.188	0.013~2.618	0.213	0.004	0~2.58	0.095	0.184	0.003~12.591	0.432
SDC3	1.025	0.578~1.818	0.933	7.043	0.631~78.572	0.113	0.105	0.002~6.923	0.292	14.936	0.16~1393.329	0.243
FABP3	0.983	0.737~1.312	0.908	0.66	0.357~1.218	0.184	0.736	0.046~11.72	0.828	0.948	0.475~1.894	0.88
TINAGL1	1.62	0.8~3.28	0.18	3.16	0.345~28.906	0.308	0.855	0.056~13.083	0.911	0.973	0.025~37.575	0.988
TXLNA	0.671	0.263~1.713	0.404	1.144	0.067~19.525	0.926	0.123	0.001~10.287	0.353	0.106	0.001~13.155	0.361
LCK	0.777	0.515~1.172	0.228	1.378	0.633~2.999	0.42	1.081	0.229~5.105	0.922	1.958	0.74~5.177	0.176
HDAC1	1.372	0.469~4.014	0.564	0.945	0.224~3.98	0.939	0.338	0.031~3.651	0.372	0.623	0.062~6.224	0.687
YARS	1.062	0.42~2.687	0.898	0.314	0.069~1.435	0.135	0.421	0.069~2.591	0.351	0.246	0.018~3.339	0.292
TRIM62	1.57	0.65~3.794	0.317	24.413	3.861~154.377	0.001	1.052	0.078~14.184	0.97	5.775	0.229~145.893	0.287
PSMB2	0.565	0.204~1.566	0.272	0.443	0.081~2.433	0.349	0.681	0.052~8.853	0.769	0.542	0.029~10.284	0.684
CSF3R	0.915	0.584~1.432	0.697	2.033	0.377~10.969	0.41	0.517	0.062~4.303	0.542	3.551	0.312~40.425	0.307
POU3F1	0.264	0.018~3.936	0.334	1.724	0.139~21.319	0.671	7.089	0.406~123.791	0.18	3.586	0.042~303.106	0.573
BMP8A	1.17	0.695~1.967	0.555	1.492	0.063~35.505	0.805	1.003	0.002~649.075	0.999	2.37	0.023~241.177	0.714
BMP8B	1.303	0.679~2.5	0.426	1.695	0.174~16.489	0.649	0.318	0.009~11.833	0.534	2.218	0.064~76.442	0.659
NFYC	0.612	0.182~2.063	0.428	3.409	0.152~76.681	0.44	0.021	0~2.528	0.114	2.492	0.012~516.191	0.737
EDN2	0.856	0.522~1.403	0.537	4.038	0.244~66.693	0.329	0	0~0.747	0.044	0.954	0.008~118.757	0.985
GUCA2A	0.998	0.838~1.189	0.983	1.121	0.698~1.799	0.637	0.358	0.059~2.164	0.263	1.368	0.611~3.063	0.446
YBX1	2.098	0.723~6.088	0.173	0.406	0.068~2.409	0.321	1.329	0.034~52.096	0.879	0.739	0.045~12.244	0.833
TIE1	1.292	0.847~1.971	0.235	1.168	0.03~45.598	0.934	0	0~3.496	0.091	0.003	0~1.363	0.063
MPL	0.839	0.144~4.885	0.845	1.312	0.167~10.319	0.796	9.987	0.154~649.099	0.28	115.066	2.37~5585.96	0.017
ARTN	0.941	0.527~1.678	0.836	9.863	1.661~58.564	0.012	0.108	0.007~1.614	0.107	0.198	0.002~20.318	0.493
DPH2	1.129	0.473~2.695	0.784	3.774	0.867~16.418	0.077	0.406	0.029~5.61	0.501	0.917	0.07~12.048	0.948
PRDX1	1.299	0.529~3.19	0.568	1.874	0.224~15.699	0.562	0.237	0.008~6.98	0.404	6.214	0.083~463.035	0.406
PIK3R3	0.698	0.365~1.336	0.278	1.346	0.372~4.874	0.651	1.271	0.23~7.042	0.783	0.216	0.014~3.216	0.266
MKNK1	0.951	0.308~2.941	0.931	0.557	0.042~7.428	0.658	1.014	0.006~160.723	0.996	0.762	0.017~33.465	0.888
TAL1	1.038	0.355~3.039	0.946	1.669	0.177~15.711	0.654	1.723	0.005~615.466	0.856	0.594	0.014~25.587	0.786
DHCR24	1.13	0.615~2.078	0.693	1.111	0.458~2.698	0.816	0.456	0.118~1.759	0.254	0.772	0.186~3.2	0.722
C8A	4.62	0.043~495.779	0.521	0.062	0.001~4.462	0.203	0.019	0~11.618	0.226	0.126	0~72.578	0.523
C8B	0	0~3872.332	0.327	7.967	0.707~89.733	0.093	2.093	0.025~178.144	0.745	10.798	0.265~439.912	0.208
JUN	1.102	0.672~1.808	0.701	3.125	0.783~12.465	0.107	1.867	0.238~14.655	0.552	5.175	0.465~57.613	0.181
ANGPTL3	0.478	0.009~24.268	0.712	1.108	0.022~56.391	0.959	1.128	0.003~425.587	0.968	0.048	0~71.411	0.415
JAK1	1.097	0.578~2.083	0.777	0.274	0.141~0.533	0	13.016	0.84~201.789	0.067	0.335	0.043~2.628	0.298
LEPR	0.989	0.451~2.17	0.979	0.413	0.023~7.324	0.547	2.495	0.251~24.792	0.435	1.779	0.026~120.377	0.789
INSL5	0.888	0.623~1.266	0.513	1.07	0.738~1.552	0.721	0.4	0.029~5.596	0.496	1.224	0.77~1.945	0.393
IL23R	0.704	0.264~1.877	0.483	2.242	0.787~6.386	0.13	0.043	0.001~3.09	0.149	1.816	0.35~9.411	0.477
IL12RB2	2.398	1.061~5.419	0.035	0.021	0.001~0.357	0.007	0.623	0.003~147.209	0.865	0.058	0.001~3.521	0.174
PTGER3	0.908	0.434~1.902	0.799	0.347	0.05~2.415	0.285	0.257	0.008~7.825	0.435	0.144	0.005~4.549	0.272
PTGFR	0.621	0.271~1.424	0.26	0.352	0.1~1.243	0.105	0.34	0.014~8.294	0.508	0.565	0.095~3.35	0.53
IFI44	0.964	0.662~1.404	0.848	1.006	0.63~1.607	0.981	1.575	0.502~4.943	0.436	0.84	0.395~1.785	0.65
BCL10	0.421	0.214~0.827	0.012	1.983	0.936~4.198	0.074	3.173	0.901~11.169	0.072	2.57	0.73~9.05	0.142
GBP3	0.845	0.594~1.202	0.349	1.505	0.641~3.534	0.348	0.515	0.305~0.868	0.013	0.632	0.186~2.145	0.462
GBP1	0.759	0.476~1.21	0.246	0.495	0.261~0.94	0.032	1.235	0.623~2.446	0.545	0.618	0.218~1.754	0.366
GBP2	0.643	0.415~0.995	0.047	0.639	0.285~1.433	0.277	1.843	0.73~4.651	0.196	1.131	0.324~3.942	0.847
GBP4	0.856	0.593~1.236	0.406	0.324	0.115~0.916	0.034	1.464	0.665~3.222	0.344	0.405	0.081~2.036	0.273
GBP5	0.812	0.54~1.221	0.316	0.423	0.216~0.83	0.012	1.142	0.578~2.256	0.703	0.501	0.195~1.289	0.152
TGFBR3	0.957	0.596~1.537	0.856	1.662	0.797~3.464	0.175	2.434	0.774~7.651	0.128	1.018	0.382~2.708	0.972
DR1	0.61	0.249~1.492	0.279	1.325	0.488~3.593	0.581	0.323	0.06~1.747	0.19	0.939	0.225~3.926	0.932
F3	1.069	0.693~1.649	0.763	0.49	0.231~1.041	0.063	1.781	0.751~4.227	0.19	0.583	0.171~1.993	0.39
VCAM1	0.86	0.53~1.396	0.542	0.625	0.414~0.945	0.026	1.121	0.452~2.778	0.805	0.66	0.249~1.746	0.402
S1PR1	0.975	0.572~1.661	0.926	0.731	0.241~2.215	0.58	3.675	0.425~31.75	0.237	0.553	0.058~5.264	0.606
VAV3	0.811	0.622~1.057	0.121	1.702	0.957~3.025	0.07	0.94	0.536~1.65	0.83	1.4	0.567~3.459	0.466
SORT1	1.026	0.446~2.362	0.952	5.16	0.995~26.746	0.051	0.702	0.205~2.404	0.573	3.572	0.261~48.859	0.34
PSMA5	0.327	0.118~0.91	0.032	0.47	0.085~2.607	0.388	0.3	0.02~4.421	0.381	0.533	0.042~6.694	0.626
GNAI3	0.494	0.154~1.579	0.234	0.507	0.088~2.937	0.448	7.301	0.249~213.674	0.249	2.266	0.113~45.238	0.592
GSTM1	1.052	0.826~1.339	0.683	0.542	0.12~2.454	0.427	0.069	0.003~1.635	0.098	1.507	0.21~10.837	0.684
CSF1	0.845	0.493~1.447	0.539	3.105	0.168~57.428	0.447	1.644	0.085~31.875	0.742	0.932	0.007~124.366	0.978
PROK1	1.434	0.689~2.984	0.335	0.708	0.017~29.176	0.856	27.667	0.004~195156.985	0.463	0.024	0~10.34	0.229
CD53	0.806	0.563~1.155	0.24	0.609	0.354~1.049	0.074	1.694	0.644~4.454	0.286	0.802	0.297~2.169	0.664
CHIA	0	0~Inf	0.293	1.958	0.143~26.846	0.615	161.808	0.382~68564.226	0.099	0.657	0.016~27.388	0.825
ADORA3	0.572	0.26~1.261	0.166	1.271	0.338~4.779	0.723	5.172	0.954~28.05	0.057	6.883	0.991~47.828	0.051
WNT2B	0.903	0.285~2.859	0.862	0.825	0.38~1.791	0.627	0.279	0.007~11.325	0.499	0.595	0.167~2.122	0.424
MOV10	1.686	0.651~4.365	0.282	1.84	0.402~8.423	0.432	1.811	0.248~13.231	0.558	1.076	0.062~18.684	0.96
PTPN22	0.611	0.32~1.168	0.136	0.897	0.43~1.87	0.771	1.559	0.449~5.412	0.484	2.044	0.539~7.747	0.293
NRAS	0.764	0.42~1.389	0.378	3.152	0.941~10.555	0.063	2.136	0.277~16.483	0.467	1.558	0.251~9.69	0.634
TSHB	0.156	0.003~8.454	0.362	5.644	0.206~154.768	0.306	3.284	0.006~1810.134	0.712	1.396	0.01~189.453	0.894
NGF	1.723	0.913~3.254	0.093	1.572	0.133~18.599	0.72	0.106	0.001~19.619	0.399	1.048	0.022~49.285	0.981
CD58	0.502	0.24~1.053	0.068	3.637	0.981~13.474	0.053	1.415	0.104~19.216	0.794	14.276	0.836~243.713	0.066
CD101	0.652	0.29~1.466	0.301	2.759	0.135~56.166	0.509	0.006	0~3.478	0.116	0.218	0.001~33.009	0.552
TRIM45	1.436	0.611~3.379	0.407	2.778	0.569~13.565	0.207	0.835	0.001~818.164	0.959	3.916	0.153~100.284	0.409
VTCN1	1.339	0.757~2.367	0.316	2.449	0.638~9.396	0.192	1.004	0.018~55.145	0.998	4.652	0.976~22.175	0.054
CD160	1.575	0.28~8.878	0.606	0.94	0.195~4.53	0.938	18.922	0.098~3657.015	0.274	0.828	0.029~24.013	0.913
PIAS3	1.307	0.623~2.742	0.479	0.735	0.173~3.128	0.677	3.586	1.199~10.727	0.022	1.24	0.127~12.148	0.853
TXNIP	0.91	0.594~1.393	0.663	2.149	0.875~5.278	0.095	2.982	0.856~10.386	0.086	7.661	1.34~43.796	0.022
FCGR1A	0.735	0.414~1.303	0.291	0.786	0.454~1.363	0.392	1.479	0.623~3.513	0.375	1.399	0.548~3.573	0.483
OTUD7B	1.807	0.56~5.833	0.323	0.73	0.068~7.77	0.794	0.006	0~4.149	0.124	2.645	0.056~124.253	0.62
VPS45	0.874	0.299~2.554	0.805	4.777	0.22~103.743	0.319	0.135	0.001~14.573	0.402	0.223	0.002~22.295	0.523
MCL1	1.273	0.667~2.432	0.464	0.637	0.182~2.229	0.48	0.887	0.404~1.944	0.764	1.062	0.165~6.814	0.95
CTSS	0.584	0.337~1.012	0.055	1.173	0.409~3.368	0.766	1.066	0.16~7.074	0.948	0.882	0.178~4.377	0.877
CTSK	0.794	0.537~1.174	0.247	0.65	0.42~1.005	0.053	0.572	0.208~1.571	0.278	0.742	0.282~1.953	0.546
ARNT	1.058	0.339~3.307	0.923	2.791	0.246~31.684	0.408	2.74	0.3~25.001	0.372	4.073	0.043~385.436	0.545
SEMA6C	1.461	0.756~2.822	0.26	0.709	0.033~15.08	0.825	1.984	0.029~137.993	0.752	0.03	0~4.156	0.163
TNFAIP8L2	0.749	0.448~1.254	0.272	0.464	0.134~1.601	0.224	0.117	0.001~15.839	0.392	1.219	0.134~11.124	0.861
PSMD4	3.003	1.026~8.787	0.045	0.02	0.001~0.336	0.006	2.273	0.221~23.424	0.49	0.021	0~2.203	0.104
RFX5	1.288	0.471~3.524	0.622	0.026	0.006~0.106	0	3.103	1.124~8.568	0.029	0.05	0.004~0.636	0.021
PSMB4	1.3	0.401~4.21	0.662	0.132	0.008~2.161	0.156	3.706	0.376~36.491	0.262	0.051	0.001~3.232	0.16
SNX27	1.11	0.397~3.104	0.843	2.857	0.303~26.946	0.359	1.916	0.07~52.484	0.7	2.173	0.058~81.402	0.675
RORC	0.741	0.525~1.046	0.089	1.201	0.125~11.508	0.874	4.226	0.131~136.759	0.417	0.028	0~4.565	0.169
S100A10	0.794	0.421~1.499	0.477	3.919	0.588~26.125	0.158	1.347	0.075~24.304	0.84	9.934	0.4~246.845	0.161
S100A11	0.829	0.376~1.83	0.643	2.494	0.49~12.694	0.271	1.205	0.105~13.898	0.881	8.329	0.453~152.965	0.153
PGLYRP3	0.849	0.421~1.711	0.647	6.044	0.355~102.88	0.213	0.309	0.003~35.089	0.627	0.032	0~10.888	0.247
PGLYRP4	1.473	0.697~3.111	0.31	2.735	0.184~40.614	0.465	1.702	0.147~19.748	0.671	1.73	0.019~153.454	0.811
S100A9	1.047	0.81~1.354	0.727	0.738	0.463~1.175	0.201	0.901	0.31~2.624	0.849	1.038	0.512~2.104	0.918
S100A12	1.025	0.757~1.388	0.874	1.002	0.555~1.81	0.994	1.203	0.29~4.994	0.799	1.499	0.568~3.95	0.413
S100A8	0.976	0.758~1.258	0.853	0.808	0.579~1.128	0.211	1.286	0.716~2.309	0.4	1.227	0.675~2.23	0.502
S100A7A	0.271	0.001~89.512	0.659	0.048	0.002~1.055	0.054	0.035	0~3.141	0.144	0.024	0~2.75	0.123
S100A7	0.879	0.604~1.279	0.499	0.834	0.364~1.91	0.667	0.878	0.073~10.605	0.918	0.975	0.45~2.112	0.948
S100A6	0.887	0.507~1.551	0.674	1.023	0.145~7.222	0.982	1.007	0.061~16.609	0.996	1.208	0.066~22.204	0.899
S100A5	1.161	0.752~1.792	0.501	0.205	0.011~3.81	0.288	0.638	0.007~57.089	0.845	0.008	0~2.007	0.087
S100A3	1.013	0.699~1.47	0.944	0.597	0.116~3.062	0.536	5.255	0.077~357.116	0.441	0.43	0.022~8.33	0.577
S100A2	1.25	0.979~1.598	0.074	0.987	0.628~1.549	0.953	1.289	0.673~2.467	0.444	1.415	0.79~2.535	0.243
S100A16	0.938	0.546~1.611	0.817	0.942	0.349~2.546	0.907	0.932	0.223~3.889	0.923	2.618	0.541~12.669	0.231
S100A14	0.732	0.485~1.105	0.137	0.95	0.561~1.608	0.848	0.764	0.281~2.079	0.598	1.314	0.544~3.174	0.544
S100A13	0.856	0.516~1.422	0.548	1.81	0.623~5.262	0.276	1.612	0.34~7.633	0.547	2.406	0.465~12.448	0.295
S100A1	2.017	1.268~3.207	0.003	0.208	0.016~2.705	0.23	16.219	0.188~1397.062	0.22	0.096	0.001~6.654	0.278
ILF2	1.376	0.606~3.122	0.446	0.531	0.089~3.156	0.486	0.958	0.062~14.717	0.976	0.309	0.017~5.654	0.429
NPR1	1.188	0.719~1.965	0.501	2.274	0.161~32.206	0.543	3.237	0.024~428.371	0.637	0.126	0.001~13.286	0.384
IL6R	0.839	0.469~1.5	0.554	2.049	0.979~4.29	0.057	0.672	0.139~3.254	0.621	4.173	0.929~18.741	0.062
ADAR	1.843	0.785~4.328	0.16	0.08	0.008~0.825	0.034	1.223	0.068~21.914	0.891	0.14	0.003~6.53	0.316
SHC1	1.756	0.73~4.225	0.209	0.169	0.004~7.065	0.35	0.104	0.011~0.975	0.047	0.005	0~4.234	0.123
MUC1	0.986	0.782~1.243	0.902	1.247	0.846~1.837	0.265	0.998	0.474~2.1	0.996	1.364	0.705~2.635	0.356
PKLR	1.234	0.951~1.602	0.114	0.647	0.033~12.487	0.773	0.088	0.001~5.419	0.248	0.03	0~7.553	0.213
RUSC1	0.884	0.353~2.209	0.791	0.931	0.141~6.141	0.941	0.074	0.003~1.977	0.12	0.804	0.034~19.184	0.893
DAP3	1.218	0.434~3.419	0.708	0.14	0.018~1.078	0.059	0.025	0~1.885	0.094	0.332	0.008~14.582	0.568
SEMA4A	0.408	0.208~0.798	0.009	0.887	0.127~6.203	0.904	3.139	0.209~47.09	0.408	0.353	0.014~9.167	0.531
RHBG	1.451	0.423~4.98	0.554	1.447	0.099~21.233	0.788	0.041	0~22.579	0.321	0.669	0.009~48.249	0.854
CRABP2	1.064	0.801~1.414	0.669	1.026	0.294~3.582	0.968	0.218	0.004~11.58	0.452	0.526	0.036~7.614	0.638
ISG20L2	1.42	0.418~4.82	0.574	12.161	1.396~105.937	0.024	0.051	0.004~0.691	0.025	4.998	0.149~167.687	0.369
HDGF	1.769	0.745~4.203	0.196	0.205	0.025~1.686	0.14	0.789	0.034~18.172	0.882	0.04	0.001~2.256	0.118
NTRK1	0.533	0.076~3.72	0.525	0.951	0.027~33.138	0.978	5.425	0.765~38.491	0.091	1.064	0.002~501.203	0.984
CD5L	0.021	0~1399.451	0.495	44.769	0.721~2780.537	0.071	26.979	0.191~3819.546	0.192	30.32	0.033~28181.22	0.328
CD1D	0.794	0.413~1.53	0.491	0.465	0.236~0.914	0.026	1.648	0.095~28.721	0.732	0.711	0.177~2.866	0.632
CD1A	0.575	0.282~1.173	0.128	0.857	0.227~3.227	0.819	1.041	0.157~6.907	0.967	0.656	0.075~5.733	0.703
CD1C	0.758	0.424~1.355	0.35	0.334	0.088~1.274	0.108	1.919	0.039~94.63	0.743	0.391	0.046~3.332	0.39
CD1B	0.794	0.37~1.705	0.555	0.283	0.034~2.351	0.243	1.962	0.135~28.452	0.621	0.298	0.013~6.664	0.445
CD1E	0.613	0.277~1.355	0.226	0.117	0.007~1.961	0.136	0.253	0.004~16.059	0.516	0.05	0.001~4.483	0.192
MNDA	0.857	0.578~1.269	0.441	0.669	0.435~1.03	0.068	1.277	0.576~2.829	0.547	0.904	0.39~2.096	0.815
IFI16	0.87	0.579~1.307	0.504	0.809	0.412~1.588	0.538	1.379	0.545~3.492	0.497	1.448	0.469~4.475	0.52
AIM2	0.841	0.557~1.269	0.41	0.914	0.606~1.379	0.67	1.2	0.635~2.268	0.574	1.318	0.719~2.419	0.372
ACKR1	1.036	0.778~1.381	0.807	0.569	0.257~1.261	0.165	1.056	0.11~10.167	0.962	0.483	0.075~3.13	0.445
FCER1A	0.737	0.433~1.256	0.262	1.146	0.053~24.857	0.931	0.01	0~0.621	0.029	0.252	0.002~41.403	0.596
APCS	0	0~Inf	0.367	4.792	0.193~119.283	0.339	0.063	0~119.481	0.473	0.065	0~55.129	0.427
CRP	1.733	0.032~92.932	0.787	3.504	0.211~58.313	0.382	0.001	0~2.39	0.08	1.542	0.032~74.765	0.827
SLAMF8	0.805	0.539~1.203	0.29	0.451	0.18~1.129	0.089	1.309	0.311~5.515	0.713	0.576	0.132~2.505	0.462
SLAMF9	1.046	0.663~1.651	0.846	0.313	0.018~5.445	0.425	105.348	0.358~31027.584	0.108	2.728	0.037~198.938	0.647
SLAMF6	0.596	0.374~0.95	0.03	0.358	0.093~1.384	0.136	1.742	0.12~25.213	0.684	0.191	0.022~1.652	0.133
CD84	0.683	0.383~1.219	0.197	0.656	0.282~1.528	0.328	1.929	0.613~6.074	0.261	1.01	0.251~4.071	0.989
SLAMF1	0.425	0.192~0.94	0.035	0.189	0.012~2.941	0.234	1.628	0.012~219.616	0.846	0.127	0.002~10.278	0.357
CD48	0.648	0.416~1.008	0.054	0.607	0.331~1.114	0.107	1.724	0.508~5.843	0.382	0.801	0.28~2.292	0.679
SLAMF7	0.655	0.462~0.929	0.018	0.615	0.354~1.07	0.085	0.804	0.161~4	0.79	0.804	0.332~1.945	0.628
LY9	0.253	0.053~1.195	0.083	0.728	0.078~6.781	0.78	0.582	0.012~28.63	0.785	0.285	0.006~13.692	0.525
CD244	0.255	0.102~0.639	0.004	0.256	0.034~1.927	0.186	0.125	0.001~15.8	0.399	0.075	0.003~1.796	0.11
F11R	2.415	0.971~6.006	0.058	0.344	0.066~1.789	0.205	0.303	0.042~2.205	0.238	1.375	0.064~29.661	0.839
FCER1G	0.786	0.544~1.136	0.201	0.639	0.406~1.006	0.053	1.227	0.601~2.504	0.574	0.968	0.419~2.236	0.939
NR1I3	2.306	0.855~6.215	0.099	10.527	0.949~116.78	0.055	67.624	0.402~11388.138	0.107	13.215	0.574~304.087	0.107
FCGR2A	0.808	0.533~1.224	0.314	0.092	0.001~11.353	0.331	1.432	0~10133.081	0.937	0.261	0~412.279	0.721
HSPA6	1.03	0.731~1.453	0.865	0.933	0.287~3.034	0.909	0.518	0.044~6.121	0.601	1.483	0.235~9.362	0.675
FCGR3A	0.858	0.638~1.156	0.314	0.737	0.517~1.05	0.091	1.326	0.74~2.376	0.342	1.133	0.591~2.172	0.708
FCGR2B	0.551	0.271~1.121	0.1	0.873	0.583~1.306	0.507	1.612	0.625~4.156	0.323	1.329	0.655~2.693	0.43
FCGR3B	0.976	0.682~1.397	0.895	0.779	0.497~1.219	0.274	1.375	0.683~2.767	0.372	1.264	0.524~3.046	0.602
FCRLA	0.426	0.148~1.224	0.113	1.07	0.25~4.574	0.927	3.635	0.354~37.363	0.278	0.729	0.054~9.844	0.812
SH2D1B	0.369	0.104~1.313	0.124	1.788	0.05~64.23	0.75	0.622	0.002~222.852	0.874	106.908	0.616~18564.492	0.076
PBX1	1.268	0.702~2.291	0.432	4.768	1.532~14.833	0.007	0.716	0.085~6.058	0.759	4.029	0.793~20.455	0.093
RXRG	2.959	0.588~14.899	0.188	0.989	0.032~30.227	0.995	0	0~0.044	0.005	0.523	0.001~210.279	0.832
POU2F1	2.445	0.894~6.686	0.081	4.682	1.041~21.063	0.044	0.817	0.028~24.084	0.907	1.723	0.154~19.227	0.659
XCL1	1.253	0.746~2.105	0.394	1.421	0.05~40.427	0.837	11.847	0.001~98030.149	0.591	0.584	0.003~115.077	0.842
F5	1.1	0.769~1.575	0.602	0.401	0.113~1.421	0.157	5.899	1.339~25.981	0.019	0.411	0.055~3.055	0.385
SELP	1.025	0.679~1.548	0.907	0.429	0.118~1.551	0.197	0.778	0.116~5.225	0.796	0.452	0.048~4.286	0.489
SELL	0.876	0.59~1.301	0.512	0.575	0.323~1.023	0.06	1.83	0.707~4.738	0.213	0.784	0.279~2.206	0.645
SELE	1.114	0.807~1.539	0.511	0.706	0.481~1.038	0.077	1.031	0.222~4.783	0.969	1.09	0.541~2.197	0.809
FASLG	0.568	0.262~1.229	0.151	0.124	0.023~0.659	0.014	0.771	0.065~9.182	0.837	0.08	0.006~1.143	0.063
TNFSF18	0.862	0.359~2.068	0.74	30.675	1.874~502.153	0.016	7.331	0.796~67.535	0.079	23.342	0.289~1885.528	0.16
TNFSF4	0.835	0.512~1.362	0.47	0.931	0.521~1.664	0.809	1.394	0.498~3.903	0.527	1.358	0.375~4.915	0.641
SERPINC1	0.811	0.194~3.389	0.774	31.234	0.804~1212.948	0.065	47.838	0.08~28691.684	0.236	0.191	0~76.978	0.588
CACYBP	0.959	0.457~2.013	0.913	0.18	0.018~1.833	0.148	0.27	0.017~4.264	0.352	0.039	0.001~2.002	0.107
ANGPTL1	1.084	0.748~1.572	0.669	1.035	0.537~1.993	0.919	1.735	0.125~24.148	0.682	1.014	0.364~2.822	0.979
MR1	0.751	0.399~1.414	0.375	0.488	0.217~1.098	0.083	0.473	0.061~3.679	0.475	0.903	0.241~3.392	0.88
RNASEL	0.751	0.33~1.713	0.496	2.426	0.252~23.379	0.443	2.385	0.102~55.91	0.589	12.571	0.348~454.749	0.167
DHX9	1.684	0.541~5.248	0.369	0.172	0.01~2.912	0.223	0.016	0~8.772	0.198	0.075	0~14.535	0.335
NCF2	0.981	0.665~1.447	0.922	0.548	0.329~0.911	0.02	1.287	0.501~3.305	0.6	0.926	0.322~2.667	0.887
HMCN1	1.444	0.782~2.666	0.24	1.247	0.761~2.044	0.381	1.008	0.515~1.971	0.982	1.847	0.725~4.702	0.198
PTGS2	0.881	0.629~1.236	0.464	0.705	0.488~1.016	0.061	1.452	0.695~3.034	0.321	1.078	0.608~1.913	0.797
PLA2G4A	0.95	0.72~1.254	0.717	0.747	0.489~1.14	0.176	1.519	0.834~2.765	0.172	0.491	0.225~1.071	0.074
RGS1	0.901	0.643~1.262	0.543	0.853	0.512~1.423	0.544	1.404	0.735~2.681	0.304	1.072	0.43~2.674	0.881
RGS2	1.073	0.765~1.506	0.683	0.659	0.399~1.088	0.103	1.85	0.9~3.801	0.094	0.97	0.345~2.733	0.955
CFH	0.821	0.503~1.339	0.43	0.679	0.43~1.073	0.097	1.268	0.563~2.856	0.567	1.013	0.404~2.541	0.977
CFHR3	0.999	0.157~6.362	0.999	5.663	0.553~57.99	0.144	2.926	0.031~272.659	0.643	1.407	0.026~77.171	0.867
CFHR4	7.206	0~385844.004	0.722	0.909	0.191~4.324	0.904	0.459	0.01~21.115	0.69	0.618	0.043~8.986	0.725
F13B	0.001	0~832401.091	0.503	7.537	0.135~420.109	0.325	0.003	0~140.551	0.285	7.355	0.015~3678.76	0.529
PTPRC	0.756	0.506~1.128	0.171	0.008	0~0.472	0.02	0	0~12.907	0.124	0.042	0~14.913	0.29
NR5A2	0.816	0.452~1.475	0.502	1.482	0.807~2.72	0.204	0.046	0~9.53	0.259	1.184	0.203~6.914	0.851
CSRP1	0.89	0.454~1.743	0.734	0.487	0.166~1.427	0.19	1.716	0.327~9	0.523	1.491	0.155~14.323	0.729
PTPN7	0.774	0.503~1.19	0.243	3.671	0.335~40.281	0.287	0.206	0.002~28.054	0.529	0.084	0.001~7.753	0.283
LGR6	1.105	0.848~1.44	0.46	0.991	0.606~1.619	0.97	0.451	0.06~3.372	0.438	1.239	0.594~2.582	0.568
ADIPOR1	0.702	0.218~2.259	0.553	2.861	0.535~15.303	0.219	0.911	0.071~11.665	0.943	3.872	0.33~45.465	0.281
ADORA1	0.429	0.18~1.023	0.056	0.179	0.039~0.829	0.028	0.002	0~2.353	0.086	0.244	0.008~7.8	0.425
CHIT1	1.014	0.669~1.537	0.948	2.534	0.678~9.474	0.167	1.078	0.228~5.092	0.924	0.186	0.012~2.934	0.232
ELK4	1.58	0.726~3.438	0.249	2.947	0.403~21.554	0.287	1.437	0.008~256.055	0.891	13.174	0.464~374.247	0.131
CTSE	0.884	0.746~1.047	0.154	0.846	0.559~1.28	0.428	1.521	0.919~2.518	0.103	0.79	0.363~1.723	0.554
AVPR1B	0.803	0.022~29.325	0.905	2.397	0.173~33.166	0.514	1.723	0.013~234.425	0.828	2.309	0.033~160.206	0.699
IKBKE	1.256	0.6~2.628	0.545	0.075	0.008~0.66	0.02	0.27	0.005~14.198	0.517	0.045	0.001~1.624	0.09
MAPKAPK2	1.71	0.628~4.656	0.293	2.179	0.235~20.243	0.493	0.112	0.002~7.125	0.301	0.251	0.006~9.726	0.459
IL10	0.414	0.144~1.187	0.101	0.505	0.07~3.651	0.498	0.758	0.007~78.027	0.907	1.873	0.094~37.513	0.682
IL19	0.76	0.078~7.418	0.813	0.168	0.013~2.15	0.17	0.222	0.002~27.282	0.54	0.062	0.001~4.385	0.201
IL20	0.733	0.078~6.852	0.785	4.652	0.379~57.044	0.229	4.052	0.029~563.463	0.578	7.317	0.114~469.001	0.348
IL24	0.759	0.524~1.099	0.145	0.944	0.55~1.621	0.834	0.503	0.027~9.408	0.646	0.801	0.288~2.231	0.672
PIGR	0.91	0.826~1.003	0.058	1.19	0.785~1.803	0.412	0.897	0.463~1.736	0.747	1.02	0.473~2.2	0.96
C4BPB	0.664	0.466~0.946	0.023	0.684	0.386~1.213	0.194	1.056	0.295~3.778	0.934	0.984	0.394~2.457	0.973
C4BPA	0.829	0.639~1.076	0.158	0.595	0.323~1.094	0.095	0.223	0.027~1.824	0.162	0.396	0.127~1.234	0.11
CD55	0.806	0.537~1.21	0.298	0.776	0.414~1.452	0.427	1.403	0.476~4.133	0.539	1.418	0.535~3.756	0.483
CR2	1.059	0.693~1.618	0.792	0.757	0.427~1.345	0.343	8.219	1.619~41.721	0.011	0.785	0.31~1.99	0.61
CR1	0.707	0.246~2.032	0.52	0.399	0.06~2.673	0.344	262.145	4.846~14181.927	0.006	0.741	0.038~14.347	0.843
CR1L	0.407	0.007~24.194	0.666	1.016	0.151~6.852	0.987	8.712	0.027~2825.681	0.463	0.781	0.031~19.784	0.881
CD46	1.196	0.687~2.081	0.527	0.651	0.262~1.618	0.355	1.572	0.346~7.141	0.558	0.662	0.105~4.187	0.661
CD34	1.315	0.778~2.223	0.306	1.493	0.163~13.675	0.723	26.977	0.753~966.508	0.071	0.002	0~0.606	0.033
PLXNA2	1.326	0.627~2.804	0.461	5.533	1.91~16.029	0.002	0.227	0.011~4.878	0.344	3.739	0.631~22.17	0.146
TRAF5	1.482	0.901~2.436	0.121	3.521	0.099~125.197	0.49	0.82	0.003~268.783	0.946	1.825	0.004~831.548	0.847
NENF	0.547	0.243~1.23	0.145	8.633	0.531~140.465	0.13	0.686	0.031~15.094	0.811	2.579	0.017~387.135	0.711
ATF3	0.77	0.486~1.219	0.264	0.21	0.011~3.951	0.297	1.786	0.225~14.17	0.583	0.84	0.022~32.122	0.925
ESRRG	1.121	0.388~3.239	0.834	0.85	0.553~1.307	0.46	0.585	0.053~6.48	0.662	0.759	0.377~1.529	0.441
TGFB2	1.271	0.908~1.779	0.162	0.445	0.03~6.514	0.554	1.618	0.208~12.609	0.646	0.076	0.001~10.779	0.308
DUSP10	0.683	0.363~1.288	0.239	0.469	0.214~1.03	0.059	3.757	0.836~16.882	0.084	0.653	0.184~2.315	0.509
TLR5	0.99	0.492~1.988	0.976	1.021	0.343~3.043	0.97	8.213	0.718~93.987	0.09	1.573	0.306~8.094	0.588
LEFTY1	0.952	0.817~1.109	0.527	0.996	0.192~5.16	0.996	7.235	0.1~524.589	0.365	1.075	0.072~15.97	0.958
ACTA1	1.039	0.553~1.951	0.905	0.712	0.048~10.491	0.805	23.116	0.179~2988.457	0.206	5.145	0.284~93.159	0.268
AGT	1.142	0.818~1.594	0.437	0.697	0.438~1.108	0.127	0.446	0.089~2.221	0.324	0.522	0.25~1.086	0.082
TRIM67	38.177	0.297~4902.015	0.141	4.927	0.248~97.993	0.296	12.499	0.38~411.193	0.156	3.227	0.045~232.667	0.591
LGALS8	0.98	0.366~2.62	0.967	0.619	0.171~2.238	0.465	2.172	0.418~11.301	0.357	0.205	0.017~2.402	0.207
GREM2	1.157	0.81~1.653	0.423	1.118	0.618~2.02	0.713	0.957	0.171~5.363	0.96	1.337	0.429~4.167	0.616
MAP1LC3C	0.626	0.118~3.319	0.582	0.024	0.001~0.561	0.02	0.446	0.014~13.916	0.645	0.033	0~2.429	0.12
AKT3	1.221	0.718~2.079	0.461	0.57	0.288~1.126	0.106	3.638	0.966~13.697	0.056	0.971	0.23~4.096	0.968
NLRP3	0.852	0.395~1.834	0.681	0.739	0.315~1.735	0.488	31.071	0.891~1083.389	0.058	2.379	0.78~7.258	0.128
TRIM58	1.061	0.689~1.635	0.788	1.035	0.497~2.154	0.927	2.416	0.115~50.698	0.57	1.148	0.446~2.956	0.776
ACP1	0.909	0.297~2.783	0.868	0.657	0.119~3.617	0.629	5.328	0.029~978.809	0.529	0.904	0.045~18.084	0.947
TPO	0.396	0.078~2.011	0.264	1.303	0.112~15.169	0.832	0.044	0.001~3.445	0.161	0.259	0.008~8.65	0.45
RSAD2	1.205	0.826~1.756	0.333	0.922	0.593~1.433	0.718	1.033	0.564~1.891	0.917	0.949	0.456~1.974	0.888
ITGB1BP1	0.828	0.279~2.463	0.735	0.524	0.11~2.492	0.416	0.429	0.04~4.59	0.484	0.17	0.008~3.692	0.259
ADAM17	2.746	0.99~7.615	0.052	3.334	0.449~24.776	0.239	1.865	0.07~50.001	0.71	1.177	0.048~28.876	0.92
TRIB2	1.083	0.692~1.695	0.728	0.541	0.253~1.156	0.113	1.397	0.61~3.201	0.429	1.227	0.283~5.319	0.785
SDC1	0.759	0.402~1.436	0.397	1.205	0.295~4.926	0.795	1.035	0.12~8.936	0.975	1.137	0.109~11.807	0.915
POMC	0.656	0.264~1.631	0.365	3.106	0.28~34.495	0.356	0.049	0~6.384	0.225	0.81	0.014~47.304	0.919
UCN	0.859	0.504~1.466	0.578	1.724	0.381~7.797	0.479	0.36	0.01~13.188	0.578	2.219	0.254~19.399	0.471
XDH	0.78	0.563~1.08	0.134	1.65	0.535~5.093	0.384	0.819	0.113~5.945	0.844	1.37	0.26~7.209	0.71
NLRC4	0.544	0.208~1.422	0.214	0.214	0.073~0.626	0.005	2.564	0.144~45.66	0.522	0.376	0.046~3.063	0.361
LTBP1	0.827	0.541~1.264	0.38	1.158	0.495~2.704	0.735	1.113	0.311~3.986	0.87	2.94	0.704~12.275	0.139
RASGRP3	1.805	0.941~3.463	0.075	0.46	0.216~0.98	0.044	1.961	0.429~8.963	0.385	0.553	0.116~2.63	0.456
CRIM1	1.211	0.599~2.449	0.594	4.077	0.786~21.14	0.094	2.979	0.327~27.141	0.333	0.972	0.056~16.982	0.984
EIF2AK2	1.237	0.575~2.66	0.587	1.158	0.233~5.762	0.858	1.005	0.132~7.624	0.997	1.661	0.155~17.769	0.675
ATL2	1.152	0.534~2.485	0.718	0.995	0.309~3.209	0.994	3.817	0.417~34.954	0.236	3.219	0.41~25.251	0.266
SOS1	1.361	0.516~3.591	0.534	9.68	0.749~125.117	0.082	16.059	0.003~75436.349	0.52	34.784	0.791~1529.446	0.066
PRKCE	1.453	0.534~3.955	0.465	0.253	0.007~8.682	0.446	0	0~21.429	0.157	0.042	0~17.745	0.304
SOCS5	0.975	0.359~2.649	0.96	2.537	0.726~8.864	0.145	7.196	0.707~73.193	0.095	2.132	0.299~15.231	0.45
MCFD2	1.264	0.575~2.779	0.56	0.111	0.009~1.312	0.081	0.925	0.01~87.21	0.973	0.319	0.007~13.997	0.554
EPCAM	1.438	0.724~2.856	0.3	7.067	0.366~136.399	0.195	20.297	0.117~3513.554	0.252	1.858	0.021~164.477	0.786
FOXN2	1.048	0.562~1.957	0.882	2.153	0.172~26.894	0.552	4.785	0.177~129.67	0.352	3.825	0.08~183.32	0.497
LHCGR	0	0~230832413261.052	0.621	2.221	0.076~64.843	0.643	11.777	0.002~75744.463	0.581	4.167	0.022~797.966	0.594
FSHR	0	0~Inf	0.35	0.277	0.012~6.636	0.428	1.878	0.002~2293.082	0.862	0.307	0.001~69.693	0.67
CCDC88A	0.739	0.354~1.542	0.42	0.312	0.01~9.515	0.504	148.535	2.594~8503.974	0.015	0.129	0.001~28.948	0.459
BCL11A	1.021	0.655~1.59	0.928	2.247	0.95~5.311	0.065	1.151	0.215~6.172	0.869	1.212	0.471~3.12	0.69
REL	1.176	0.445~3.11	0.744	4.242	0.499~36.099	0.186	1.222	0.113~13.231	0.869	1.015	0.024~42.491	0.994
PELI1	0.95	0.479~1.884	0.884	3.4	0.732~15.797	0.118	2.903	0.212~39.819	0.425	1.956	0.191~20.048	0.572
PPP3R1	0.485	0.199~1.181	0.111	10.565	0.54~206.729	0.12	0.663	0.179~2.448	0.537	1.748	0.028~108.454	0.791
BMP10	0.06	0~11221758.898	0.772	24.82	2.683~229.578	0.005	0.203	0.003~15.878	0.474	11.785	0.573~242.457	0.11
GKN1	0.395	0.004~43.709	0.699	0.033	0.001~1.278	0.068	0.008	0~54.865	0.285	0.008	0~4.383	0.133
ANXA4	1	0.453~2.208	0.999	0.102	0.02~0.518	0.006	3.015	0.185~49.209	0.439	0.242	0.013~4.595	0.345
MXD1	0.614	0.347~1.085	0.093	1.412	0.405~4.917	0.588	0.33	0.022~4.944	0.422	4.144	0.779~22.051	0.096
PCBP1	1.489	0.565~3.926	0.421	0.797	0.053~11.876	0.869	409.128	3.091~54158.488	0.016	0.46	0.004~58.389	0.754
TIA1	1.4	0.747~2.622	0.294	0.111	0.007~1.886	0.128	35.577	1.159~1092.11	0.041	0.284	0.004~18.777	0.556
TGFA	1.125	0.651~1.943	0.673	12.484	1.056~147.621	0.045	0.035	0.001~1.674	0.089	10.455	0.166~656.841	0.267
CD207	0.801	0.407~1.576	0.521	0.402	0.035~4.562	0.462	1.11	0.019~64.962	0.96	1.31	0.015~111.22	0.905
SEMA4F	1.808	0.77~4.241	0.174	1.861	0.073~47.659	0.708	2.636	0.016~431.024	0.709	0.147	0.001~24.978	0.465
TACR1	1.255	0.277~5.682	0.768	2.129	0.068~66.583	0.667	0.069	0~16.839	0.34	0.102	0~24.89	0.415
REG3G	0.422	0.082~2.179	0.303	0.107	0.006~1.996	0.134	0.17	0.006~4.708	0.296	0.316	0.005~18.862	0.581
REG1A	0.948	0.846~1.063	0.36	0.866	0.71~1.055	0.153	0.932	0.699~1.243	0.633	0.854	0.619~1.177	0.335
REG3A	0.984	0.871~1.11	0.789	0.887	0.71~1.108	0.29	0.915	0.623~1.342	0.649	0.757	0.495~1.159	0.201
TMSB10	0.798	0.448~1.419	0.442	2.232	0.068~73.024	0.652	3.894	0.054~278.774	0.533	0.084	0.001~6.42	0.263
TCF7L1	1.653	0.839~3.255	0.146	1.294	0.255~6.564	0.756	1.805	0.037~87.962	0.766	2.281	0.287~18.108	0.435
GGCX	1.377	0.393~4.824	0.617	0.745	0.18~3.075	0.684	1.412	0.128~15.596	0.778	1.253	0.133~11.847	0.844
GNLY	0.851	0.609~1.191	0.347	0.217	0.059~0.804	0.022	1.181	0.613~2.274	0.619	0.167	0.023~1.193	0.074
CD8A	0.745	0.481~1.155	0.189	0.559	0.311~1.005	0.052	1.184	0.45~3.115	0.732	0.66	0.256~1.706	0.391
CD8B	0.774	0.483~1.239	0.285	0.318	0.015~6.887	0.466	0.162	0.004~6.665	0.337	0.007	0~1.977	0.085
SEMA4C	1.234	0.719~2.118	0.445	0.821	0.129~5.232	0.835	6.925	0.34~141.19	0.208	0.437	0.025~7.703	0.571
COX5B	0.597	0.319~1.116	0.106	1.8	0.332~9.758	0.495	0.091	0.004~1.935	0.124	1.104	0.049~25.004	0.951
ZAP70	0.851	0.492~1.47	0.562	0.45	0.042~4.796	0.508	1.074	0.075~15.469	0.958	1.389	0.033~57.908	0.863
AFF3	0.512	0.054~4.861	0.56	1.293	0.076~22.06	0.859	1.044	0.003~407.798	0.989	0.112	0.001~13.322	0.369
MAP4K4	1.669	0.888~3.137	0.111	0.536	0.181~1.583	0.259	2.677	0.073~97.561	0.591	0.231	0.04~1.334	0.102
IL1R2	0.843	0.615~1.156	0.289	1.077	0.721~1.61	0.717	0.958	0.426~2.156	0.918	1.647	0.913~2.972	0.097
IL1R1	0.881	0.541~1.435	0.612	0.807	0.422~1.542	0.516	0.87	0.265~2.857	0.819	0.976	0.313~3.041	0.966
IL1RL2	1.181	0.759~1.839	0.461	0.858	0.208~3.539	0.833	0.013	0~3.109	0.12	0.335	0.034~3.309	0.349
IL1RL1	0.757	0.25~2.292	0.622	1.298	0.497~3.387	0.595	1.02	0.028~36.808	0.991	0.206	0.006~6.722	0.374
IL18R1	0.78	0.401~1.517	0.464	0.403	0.189~0.858	0.018	0.891	0.079~10.045	0.926	0.382	0.119~1.222	0.105
IL18RAP	0.652	0.276~1.539	0.329	0.355	0.107~1.176	0.09	0.792	0.058~10.781	0.861	0.356	0.062~2.025	0.244
POU3F3	5.134	0.697~37.791	0.108	0.21	0.006~7.592	0.394	0.002	0~1.561	0.067	0.005	0~6.133	0.144
NCK2	2.179	1.005~4.723	0.049	1.127	0.246~5.17	0.877	1.953	0.335~11.392	0.457	0.644	0.049~8.409	0.737
LIMS1	1.043	0.462~2.358	0.919	0.347	0.079~1.525	0.161	6.891	0.143~333.158	0.329	0.675	0.102~4.462	0.684
IL1A	0.695	0.456~1.061	0.092	0.209	0.029~1.488	0.118	1.144	0.014~90.903	0.952	0.048	0.002~1.053	0.054
IL1B	0.873	0.645~1.183	0.381	0.978	0.664~1.441	0.912	1.168	0.411~3.319	0.771	1.38	0.799~2.381	0.248
IL37	0.877	0.559~1.377	0.57	1.883	1.165~3.041	0.01	1.343	0.076~23.819	0.841	3.302	0.944~11.551	0.062
IL36G	1.054	0.623~1.782	0.845	2.918	0.603~14.106	0.183	0.065	0~24.901	0.368	22.596	1.752~291.382	0.017
IL36A	0.001	0~354.48	0.274	2.418	0.195~29.941	0.492	0.361	0.008~15.403	0.594	0.01	0~0.798	0.039
IL36B	0.83	0.322~2.139	0.7	0.215	0.011~4.209	0.311	0.367	0.009~15.149	0.597	0.521	0.007~38.216	0.766
IL36RN	0.593	0.113~3.104	0.536	1.425	0.192~10.593	0.729	0.757	0.025~23.352	0.874	1.8	0.154~21.073	0.64
IL1F10	0.017	0~164.278	0.383	2.414	0.121~48.323	0.564	1.149	0.001~980.895	0.968	0.416	0.005~36.296	0.7
IL1RN	0.875	0.638~1.2	0.409	0.669	0.405~1.104	0.116	2.115	0.802~5.581	0.13	1.18	0.561~2.482	0.662
MARCO	0.965	0.754~1.237	0.781	0.806	0.396~1.64	0.552	2.098	0.576~7.646	0.261	1.487	0.597~3.704	0.394
SCTR	1.556	0.624~3.882	0.343	2.042	0.068~61.441	0.681	20.879	0.031~14144.679	0.361	0.435	0.003~73.078	0.75
INHBB	1.309	1.019~1.682	0.035	0.782	0.382~1.6	0.501	2.63	0.529~13.079	0.237	1.005	0.347~2.914	0.992
GYPC	0.78	0.473~1.287	0.33	0.815	0.253~2.627	0.732	2.422	0.086~68.019	0.603	1.071	0.153~7.509	0.945
MAP3K2	0.96	0.448~2.061	0.917	0.381	0.008~19.234	0.629	23.946	0.13~4415.385	0.233	3.209	0.01~1058.47	0.693
PROC	1.266	0.789~2.03	0.328	1.015	0.365~2.826	0.977	2	0.176~22.685	0.576	0.547	0.085~3.512	0.525
GPR17	1.896	0.994~3.614	0.052	1.203	0.124~11.704	0.874	0.001	0~1.03	0.051	0.443	0.006~31.282	0.708
CXCR4	1.094	0.761~1.572	0.629	0.645	0.382~1.089	0.101	2.008	0.947~4.255	0.069	1.031	0.403~2.635	0.949
HNMT	0.73	0.426~1.254	0.255	5.218	1.392~19.557	0.014	199.893	0.268~148840.587	0.116	10.331	0.241~442.777	0.223
ARHGAP15	0.376	0.124~1.137	0.083	2.834	0.127~63.008	0.51	0.015	0~18.376	0.247	54.124	0.674~4345.979	0.074
ACVR2A	0.455	0.192~1.077	0.073	2.446	0.767~7.805	0.131	24.4	0.86~692.338	0.061	3.948	0.566~27.551	0.166
TNFAIP6	0.864	0.607~1.23	0.418	0.828	0.581~1.181	0.298	1.128	0.535~2.381	0.751	1.113	0.581~2.132	0.746
NR4A2	1.25	0.842~1.854	0.268	0.977	0.525~1.818	0.941	1.61	0.748~3.463	0.223	1.05	0.399~2.766	0.921
CYTIP	0.735	0.457~1.182	0.204	0.542	0.33~0.889	0.015	1.192	0.445~3.195	0.727	0.749	0.286~1.961	0.556
ACVR1C	0.729	0.408~1.304	0.287	1.064	0.668~1.696	0.794	1.861	0.506~6.846	0.35	1.356	0.645~2.851	0.422
LY75	1.27	0.708~2.278	0.423	2.87	0.975~8.449	0.056	0.703	0.237~2.083	0.525	1.62	0.301~8.711	0.574
TANK	0.826	0.328~2.076	0.684	0.663	0.073~5.997	0.714	3.159	0.196~50.88	0.417	2.215	0.066~74.103	0.657
DPP4	0.948	0.702~1.282	0.731	1.119	0.65~1.926	0.686	2.074	0.879~4.891	0.096	0.78	0.313~1.946	0.594
GCG	0.979	0.641~1.494	0.921	1.032	0.805~1.323	0.805	0.855	0.278~2.628	0.784	1.131	0.767~1.67	0.534
IFIH1	0.937	0.504~1.74	0.836	0.446	0.116~1.723	0.242	1.817	0.558~5.917	0.322	0.639	0.092~4.43	0.65
ITGA6	0.784	0.45~1.366	0.391	0.758	0.22~2.616	0.661	8.295	0.662~103.916	0.101	0.764	0.084~6.908	0.81
PDK1	0.61	0.324~1.152	0.127	0.38	0.1~1.445	0.155	1.149	0.098~13.528	0.912	1.529	0.205~11.412	0.679
WIPF1	0.972	0.572~1.65	0.916	0.433	0.264~0.711	0.001	1.535	0.547~4.304	0.415	0.44	0.123~1.574	0.207
ATF2	1.096	0.455~2.638	0.838	0.048	0.001~2.012	0.111	3.14827e+09	22.554~439468095196962624	0.022	0.013	0~13.888	0.222
NFE2L2	0.893	0.404~1.973	0.779	2.117	0.351~12.773	0.413	0.094	0.001~6.221	0.269	1.095	0.07~17.081	0.949
PRKRA	0.506	0.188~1.36	0.177	0.097	0.008~1.198	0.069	7.051	0.354~140.252	0.2	0.097	0.002~5.944	0.266
ITGA4	0.74	0.392~1.397	0.353	0.587	0.358~0.963	0.035	1.895	0.654~5.498	0.239	0.665	0.293~1.512	0.33
ITGAV	0.851	0.53~1.368	0.505	1.605	0.525~4.905	0.406	3.85	0.527~28.135	0.184	2.013	0.273~14.847	0.492
CALCRL	0.982	0.613~1.574	0.941	0.624	0.358~1.088	0.096	5.345	0.658~43.404	0.117	0.575	0.149~2.216	0.422
TFPI	0.749	0.43~1.304	0.307	0.394	0.219~0.709	0.002	1.75	0.737~4.158	0.205	0.598	0.207~1.721	0.34
GULP1	1.228	0.721~2.091	0.45	0.939	0.526~1.676	0.831	1.446	0.688~3.041	0.331	0.853	0.328~2.218	0.745
SLC40A1	0.601	0.4~0.904	0.014	1.294	0.502~3.337	0.594	0.907	0.225~3.657	0.891	0.65	0.175~2.413	0.52
MSTN	0.614	0.098~3.831	0.602	2.958	0.082~106.27	0.553	0.003	0~635601.066	0.55	0.523	0.001~379.199	0.847
STAT1	1.051	0.643~1.717	0.844	0.513	0.197~1.336	0.171	1.56	0.505~4.813	0.44	0.362	0.087~1.512	0.163
STAT4	0.429	0.177~1.039	0.061	0.537	0.197~1.468	0.226	1.981	0.23~17.038	0.534	0.686	0.118~3.974	0.674
HSPD1	1.321	0.701~2.49	0.389	0.401	0.2~0.806	0.01	1.788	0.132~24.272	0.662	0.164	0.013~2.06	0.162
AOX1	0.788	0.419~1.48	0.459	0.833	0.143~4.853	0.839	8.19	0.37~181.108	0.183	0.206	0.005~8.827	0.41
CFLAR	1.262	0.402~3.966	0.69	1.066	0.205~5.551	0.939	0.65	0.104~4.041	0.644	2.304	0.16~33.102	0.539
CASP10	0.369	0.179~0.764	0.007	1.704	0.548~5.301	0.357	0.795	0.073~8.614	0.85	1.071	0.212~5.397	0.934
CASP8	0.628	0.267~1.475	0.285	22.933	1.698~309.669	0.018	0.252	0.004~15.466	0.512	9.237	0.191~445.961	0.261
BMPR2	1.051	0.562~1.964	0.877	2.633	0.857~8.089	0.091	1.608	0.157~16.44	0.689	12.622	1.421~112.13	0.023
CD28	0.511	0.198~1.321	0.166	0.647	0.299~1.401	0.269	3.9	0.705~21.566	0.119	0.797	0.227~2.803	0.724
ICOS	0.594	0.304~1.16	0.127	0.224	0.06~0.832	0.025	0.322	0.029~3.601	0.358	0.242	0.036~1.624	0.144
NRP2	0.996	0.635~1.562	0.987	1.663	0.122~22.739	0.703	0.045	0~49.947	0.386	0.195	0.003~15.016	0.461
CREB1	1.379	0.477~3.989	0.553	0.312	0.058~1.668	0.173	1.488	0.105~21.025	0.769	1.154	0.053~25.029	0.927
PTH2R	0.876	0.215~3.566	0.854	0.961	0.395~2.334	0.929	13.598	0.278~665.492	0.189	0.912	0.247~3.372	0.89
LANCL1	1.582	0.751~3.331	0.228	1.042	0.148~7.354	0.967	1.943	0.243~15.521	0.531	1.275	0.06~27.055	0.876
ERBB4	1.549	0~9923.249	0.922	1.022	0.09~11.595	0.986	0.931	0.008~105.61	0.977	0.465	0.009~23.31	0.702
IKZF2	0.468	0.159~1.377	0.168	19.919	0.978~405.515	0.052	0.19	0.001~71.595	0.583	1.097	0.009~141.334	0.97
FN1	1.022	0.803~1.299	0.862	0.453	0.221~0.925	0.03	3.69	0.596~22.862	0.161	0.748	0.272~2.061	0.575
XRCC5	1.233	0.546~2.784	0.614	0.131	0.01~1.801	0.128	3.28	0.051~209.817	0.576	0.094	0~20.535	0.39
CXCR2	0.896	0.556~1.444	0.652	0.733	0.414~1.298	0.286	0.438	0.072~2.681	0.372	1.086	0.487~2.421	0.84
CXCR1	0.885	0.555~1.412	0.608	0.606	0.043~8.502	0.71	0.438	0.004~43.627	0.725	0.319	0.004~25.912	0.611
AAMP	2.425	0.586~10.026	0.221	3.155	0.175~56.93	0.436	0.045	0~12.955	0.284	35.604	0.192~6614.709	0.18
SLC11A1	1.03	0.685~1.55	0.886	0.594	0.047~7.495	0.687	1.687	0.037~76.268	0.788	1.264	0.011~149.609	0.923
ATG9A	1.194	0.441~3.234	0.728	6.212	1.067~36.152	0.042	1.852	0.043~79.51	0.748	1.42	0.038~52.813	0.849
DES	1.13	0.973~1.312	0.109	0.883	0.473~1.651	0.697	1.11	0.557~2.21	0.766	0.979	0.29~3.299	0.973
INHA	1.377	0.646~2.935	0.407	0.63	0.015~26.638	0.809	0.257	0.001~106.822	0.658	3.435	0.024~500.558	0.627
SCG2	1.256	0.85~1.857	0.252	1.284	0.861~1.916	0.221	5.126	1.671~15.728	0.004	1.653	0.931~2.935	0.086
MFF	0.649	0.211~1.997	0.45	0.404	0.057~2.836	0.362	1.374	0.125~15.14	0.795	0.129	0.006~2.848	0.195
CCL20	0.91	0.693~1.196	0.5	0.889	0.589~1.341	0.574	1.36	0.631~2.93	0.433	0.756	0.419~1.362	0.352
SP110	1.033	0.416~2.562	0.944	1.176	0.381~3.633	0.778	1.566	0.439~5.592	0.49	0.8	0.143~4.473	0.8
PSMD1	1.021	0.358~2.911	0.969	0.122	0.028~0.534	0.005	0.375	0.023~6.088	0.491	0.29	0.017~4.855	0.389
PTMA	1.392	0.597~3.248	0.444	6.998	0.103~473.659	0.366	9.019	0.006~12960.428	0.553	5.899	0.015~2321.375	0.56
NPPC	0.868	0.403~1.871	0.718	4.244	0.188~95.888	0.363	4.604	0.274~77.247	0.289	0.3	0.002~36.958	0.624
INPP5D	1.279	0.762~2.146	0.352	0.627	0.177~2.225	0.47	0.411	0.003~56.323	0.723	0.586	0.086~3.984	0.585
ATG16L1	1.129	0.355~3.588	0.837	0.837	0.22~3.183	0.794	0.108	0.001~15.032	0.377	0.172	0.013~2.306	0.184
DGKD	2.693	1.226~5.917	0.014	0.912	0.214~3.893	0.901	0.246	0.013~4.659	0.35	0.28	0.028~2.79	0.278
ACKR3	1.021	0.636~1.638	0.932	7.807	0.642~94.973	0.107	1.703	0.006~507.922	0.855	1.48	0.031~70.374	0.842
COPS8	0.896	0.346~2.323	0.821	0.963	0.139~6.687	0.97	2.684	0.12~60.069	0.534	0.831	0.034~20.31	0.91
PRLH	0.937	0.267~3.295	0.92	7.774	1.07~56.5	0.043	3.378	0.106~107.323	0.49	1.611	0.019~136.436	0.833
LRRFIP1	1.328	0.579~3.045	0.503	2.332	0.418~13.016	0.335	1.926	0.333~11.141	0.464	18.409	0.772~439.177	0.072
PDCD1	0.683	0.386~1.206	0.188	4.228	0.412~43.386	0.225	0.125	0.002~7.752	0.323	0.691	0.015~30.848	0.849
IL5RA	0.005	0~1.311	0.062	0.097	0.003~3.593	0.205	2.048	0.03~139.274	0.739	0.252	0.001~106.295	0.655
ITPR1	1.072	0.522~2.202	0.85	0.896	0.355~2.262	0.816	2.712	0.525~14.003	0.234	0.649	0.103~4.1	0.646
OXTR	1.784	1.106~2.877	0.018	0.643	0.3~1.38	0.257	19.1	0.966~377.679	0.053	2.425	0.805~7.298	0.115
IL17RE	1.164	0.625~2.17	0.632	0.496	0.016~15.532	0.69	0.11	0~66.916	0.499	0.258	0.001~62.131	0.628
IL17RC	0.762	0.379~1.532	0.445	2.76	0.236~32.306	0.419	0.074	0.001~5.059	0.227	10.906	0.234~508.347	0.223
IRAK2	1.223	0.72~2.075	0.456	0.659	0.013~34.243	0.836	4.814	0.141~163.921	0.383	4.421	0.03~655.152	0.56
GHRL	0.338	0.068~1.679	0.185	0.993	0.195~5.058	0.993	0.738	0.004~138.976	0.909	4.844	0.02~1180.706	0.574
HRH1	0.364	0.117~1.128	0.08	5.767	1.355~24.545	0.018	0.594	0.065~5.421	0.644	9.083	0.476~173.284	0.142
PPARG	0.758	0.5~1.148	0.191	1.948	0.908~4.178	0.087	1.041	0.376~2.881	0.938	4.585	1.082~19.426	0.039
RAF1	0.7	0.147~3.342	0.655	1.855	0.386~8.914	0.44	413.254	0.934~182833.005	0.053	0.819	0.062~10.812	0.879
HDAC11	1.173	0.592~2.327	0.647	1.186	0.095~14.858	0.895	0.057	0.001~4.592	0.201	0.536	0.01~27.536	0.757
NR2C2	1.245	0.398~3.89	0.707	0.718	0.216~2.386	0.589	0.033	0.001~1.935	0.101	2.029	0.252~16.315	0.506
RFTN1	0.822	0.477~1.418	0.481	18.046	1.023~318.345	0.048	0.004	0~5.08	0.13	66.125	0.929~4704.779	0.054
KAT2B	0.573	0.319~1.031	0.063	1.631	0.658~4.04	0.291	1.468	0.243~8.888	0.676	1.243	0.319~4.843	0.753
NKIRAS1	0.888	0.402~1.961	0.768	0.323	0.06~1.744	0.189	3.635	0.372~35.478	0.267	1.48	0.119~18.352	0.76
THRB	1.294	0.798~2.099	0.297	41.432	5.008~342.746	0.001	0.167	0.001~43.93	0.529	22.31	0.406~1226.112	0.129
RARB	0.872	0.434~1.751	0.7	0.636	0.243~1.665	0.357	2.344	0.112~49.05	0.583	0.963	0.15~6.17	0.968
AZI2	0.779	0.263~2.305	0.652	1.037	0.25~4.291	0.96	5.789	0.575~58.251	0.136	1.261	0.111~14.333	0.851
TGFBR2	1.34	0.769~2.334	0.301	1.641	0.317~8.485	0.555	1.369	0.214~8.754	0.74	2.861	0.32~25.562	0.347
CMTM8	0.831	0.389~1.776	0.633	1.624	0.448~5.884	0.461	1.692	0.208~13.752	0.623	2.494	0.207~29.985	0.471
CMTM7	0.939	0.554~1.59	0.815	1.642	0.358~7.531	0.523	0.99	0.015~66.698	0.996	1.817	0.122~27.042	0.665
CMTM6	0.977	0.509~1.876	0.944	1.382	0.019~101.73	0.883	0	0~6187.301	0.147	1.023	0.001~760.242	0.995
TRIM71	1.198	0.624~2.3	0.588	0.209	0.023~1.889	0.163	1.336	0.063~28.155	0.852	0.097	0.001~7.609	0.295
CCR4	0.41	0.2~0.839	0.015	3.231	0.434~24.036	0.252	33.249	0.864~1279.351	0.06	1.323	0.052~33.439	0.865
LRRFIP2	0.709	0.222~2.269	0.562	1.997	0.379~10.509	0.415	4.168	0.216~80.6	0.345	5.863	0.516~66.605	0.154
MYD88	0.661	0.216~2.018	0.467	1.467	0.281~7.651	0.649	2.243	0.091~55.524	0.622	1.663	0.12~23.113	0.705
ACVR2B	1.014	0.417~2.467	0.976	0.033	0.002~0.693	0.028	3.807	0.116~124.813	0.453	0.079	0.001~10.361	0.308
SCN5A	1.504	0.458~4.939	0.501	3.368	0.32~35.472	0.312	0.292	0.008~10.666	0.502	3.645	0.061~219.09	0.536
CX3CR1	0.424	0.156~1.155	0.093	3.308	0.216~50.586	0.39	0.001	0~8.099	0.132	0.078	0.001~4.604	0.22
CCR8	0.884	0.424~1.846	0.743	0.234	0.019~2.82	0.253	0.442	0.01~19.285	0.672	0.044	0~4.12	0.177
ENTPD3	1.108	0.703~1.747	0.659	1.055	0.062~17.945	0.971	0.158	0~314.943	0.634	6.098	0.11~337.081	0.377
CTNNB1	1.938	0.865~4.34	0.108	0.193	0.043~0.866	0.032	1.329	0.527~3.351	0.547	0.532	0.059~4.771	0.573
CCK	1.22	0.719~2.071	0.461	0.425	0.075~2.398	0.332	0.097	0.003~3.204	0.191	0.963	0.143~6.475	0.969
VIPR1	0.838	0.582~1.205	0.34	1.647	0.522~5.199	0.395	0.791	0.205~3.055	0.734	1.312	0.178~9.643	0.79
NKTR	1.828	0.931~3.588	0.079	0.447	0.08~2.509	0.36	0.777	0.037~16.207	0.871	0.959	0.092~9.997	0.972
ACKR2	0.428	0.103~1.787	0.245	2.419	0.106~55.195	0.58	0.028	0~12.183	0.25	3.034	0.025~362.995	0.649
CCR9	0.44	0.051~3.777	0.454	0.329	0.035~3.079	0.33	39.723	0.567~2781.833	0.089	0.09	0.001~6.683	0.273
XCR1	1.017	0.477~2.166	0.966	2.753	0.263~28.812	0.398	2.145	0.214~21.516	0.516	1.353	0.026~69.225	0.88
CCR3	0.474	0.124~1.807	0.274	0.208	0.024~1.761	0.15	0.684	0.014~33.861	0.849	0.006	0~0.486	0.022
CCR1	0.848	0.541~1.328	0.47	0.604	0.33~1.108	0.103	1.578	0.475~5.237	0.456	0.947	0.3~2.984	0.925
CCR2	0.598	0.321~1.115	0.106	0.557	0.316~0.982	0.043	1.503	0.298~7.576	0.622	0.591	0.195~1.794	0.353
CCR5	0.728	0.432~1.228	0.235	0.472	0.229~0.972	0.042	1.164	0.237~5.715	0.852	0.447	0.121~1.645	0.226
CCRL2	0.462	0.271~0.786	0.004	0.764	0.377~1.549	0.456	0.197	0.02~1.945	0.164	1.008	0.312~3.257	0.989
LTF	1.209	0.822~1.776	0.335	0.443	0.188~1.042	0.062	12.272	2.011~74.904	0.007	0.542	0.138~2.132	0.38
TDGF1	1.07	0.798~1.434	0.653	1.622	0.868~3.031	0.13	0.787	0.502~1.235	0.298	1.121	0.557~2.258	0.749
PTH1R	1.194	0.499~2.855	0.69	0.604	0.038~9.641	0.721	0.378	0.01~13.965	0.597	0.01	0~1.953	0.087
CSPG5	1.059	0.535~2.096	0.869	13.424	1.774~101.612	0.012	0.558	0.013~23.165	0.759	28.884	0.85~981.992	0.062
CAMP	1.086	0.552~2.136	0.811	4.014	0.194~83.107	0.369	0.583	0.009~37.074	0.799	4.61	0.034~620.261	0.541
PLXNB1	2.132	1.138~3.992	0.018	2.643	0.274~25.482	0.401	0.067	0.001~8.298	0.272	0.244	0.004~13.201	0.488
UCN2	0.916	0.534~1.572	0.751	0.073	0.002~2.46	0.145	0.38	0.019~7.655	0.528	0.002	0~0.99	0.05
IMPDH2	1.26	0.531~2.992	0.6	0.375	0.127~1.107	0.076	1.822	0.279~11.891	0.531	0.784	0.109~5.62	0.809
USP4	1.803	0.552~5.886	0.329	2.909	0.472~17.942	0.25	1.337	0.16~11.163	0.788	3.498	0.213~57.586	0.381
RHOA	0.853	0.342~2.125	0.732	0.29	0.123~0.686	0.005	1.517	0.127~18.065	0.741	1.877	0.157~22.478	0.619
MST1	1.367	0.917~2.038	0.125	0.423	0.079~2.28	0.317	0.466	0.003~76.142	0.769	0.771	0.073~8.178	0.829
IP6K1	0.963	0.271~3.426	0.954	7.262	0.57~92.608	0.127	0.156	0.005~5.062	0.295	11.574	0.238~562.431	0.217
TRAIP	1.418	0.745~2.699	0.287	1.397	0.311~6.278	0.663	0.169	0.004~6.751	0.345	0.963	0.074~12.578	0.977
MST1R	1.182	0.705~1.984	0.526	0.919	0.342~2.467	0.867	0.508	0.086~3.014	0.456	1.256	0.281~5.612	0.766
SEMA3F	1.197	0.77~1.861	0.424	2.51	0.32~19.688	0.381	0.026	0~1.707	0.087	4.438	0.158~124.747	0.381
GNAI2	1.326	0.711~2.476	0.375	0.471	0.129~1.727	0.256	2.246	0.319~15.841	0.417	2.096	0.228~19.23	0.513
SEMA3B	1.277	0.866~1.883	0.218	0.13	0.012~1.42	0.095	0	0~0.376	0.025	0.007	0~1.113	0.055
CISH	0.784	0.416~1.476	0.45	4.825	1.056~22.037	0.042	0.074	0.001~4.349	0.21	1.574	0.098~25.385	0.749
MANF	0.837	0.373~1.876	0.665	0.098	0.026~0.373	0.001	0.122	0.008~1.838	0.129	0.12	0.004~3.609	0.222
TLR9	11.872	0.001~251722.145	0.626	3.532	0.226~55.271	0.369	0.116	0~179.293	0.566	4.119	0.099~170.776	0.456
SEMA3G	1.304	0.846~2.01	0.23	0.26	0.085~0.793	0.018	5.541	0.389~78.982	0.207	0.83	0.107~6.449	0.859
PRKCD	1.897	0.76~4.735	0.17	1.928	0.392~9.491	0.42	0.783	0.068~9.05	0.845	9.52	0.993~91.254	0.051
IL17RB	1.088	0.732~1.616	0.677	0.86	0.508~1.458	0.577	4.733	0.653~34.294	0.124	0.583	0.24~1.413	0.232
SELK	0.695	0.273~1.769	0.445	1.597	0.265~9.616	0.609	5.54	0.114~269.779	0.388	3.51	0.162~76.115	0.424
WNT5A	0.775	0.454~1.325	0.352	0.692	0.386~1.243	0.218	0.488	0.215~1.108	0.086	0.701	0.263~1.869	0.477
IL17RD	1.235	0.826~1.845	0.304	1.712	1.116~2.627	0.014	1.706	0.603~4.825	0.314	1.259	0.667~2.374	0.477
PDE12	0.869	0.296~2.549	0.798	0.847	0.24~2.992	0.796	0.728	0.168~3.143	0.67	0.807	0.097~6.691	0.843
FAM3D	0.864	0.678~1.102	0.239	1.937	1.134~3.309	0.016	0.863	0.479~1.553	0.623	1.502	0.707~3.192	0.29
PSMD6	0.974	0.285~3.33	0.966	0.387	0.087~1.733	0.215	626.385	0.014~27753512.596	0.238	0.508	0.051~5.093	0.565
PROK2	0.943	0.633~1.407	0.775	1.051	0.741~1.491	0.779	0.791	0.141~4.433	0.79	1.265	0.8~2.001	0.315
ROBO2	1.215	0.732~2.017	0.451	0.557	0.247~1.256	0.158	0.812	0.033~19.806	0.898	0.543	0.15~1.973	0.354
ROBO1	1.647	1.065~2.547	0.025	0.37	0.215~0.635	0	1.049	0.365~3.015	0.93	0.323	0.098~1.061	0.063
PROS1	0.939	0.619~1.424	0.767	1.538	0.78~3.032	0.214	2.069	0.534~8.018	0.293	1.663	0.581~4.763	0.343
DCBLD2	1.576	1.02~2.436	0.041	0.976	0.498~1.913	0.944	3.553	0.836~15.102	0.086	1.457	0.511~4.155	0.481
TOMM70A	0.903	0.421~1.935	0.793	2.588	0.452~14.808	0.285	1.762	0.101~30.819	0.698	8.129	0.527~125.285	0.133
NFKBIZ	0.818	0.51~1.31	0.402	0.547	0.271~1.105	0.093	0.486	0.156~1.508	0.212	0.496	0.165~1.492	0.212
ALCAM	0.882	0.589~1.321	0.544	0.922	0.323~2.636	0.88	66.5	3.455~1279.886	0.005	0.698	0.121~4.026	0.687
CBLB	0.892	0.413~1.928	0.772	0.689	0.02~23.325	0.836	0.003	0~4.511	0.12	0.013	0~4.864	0.15
CD47	0.648	0.296~1.418	0.278	0.907	0.22~3.736	0.892	3.67	0.355~37.981	0.275	1.018	0.118~8.801	0.987
RETNLB	0.895	0.733~1.092	0.274	0.837	0.423~1.658	0.61	0.931	0.514~1.685	0.814	1.161	0.496~2.718	0.731
TRAT1	0.272	0.091~0.814	0.02	0.771	0.405~1.468	0.429	1.246	0.409~3.794	0.698	0.666	0.207~2.144	0.495
CD96	0.478	0.246~0.929	0.029	0.321	0.096~1.074	0.065	1.502	0.238~9.475	0.665	0.301	0.041~2.2	0.237
CD200	0.994	0.665~1.485	0.977	0.921	0.448~1.894	0.824	3.213	1.189~8.681	0.021	1.386	0.485~3.958	0.542
BTLA	0.289	0.072~1.155	0.079	0.288	0.061~1.346	0.113	0.592	0.015~22.851	0.779	0.074	0.005~1.087	0.058
CD200R1	0.36	0.112~1.154	0.086	0.932	0.051~16.925	0.962	0.25	0.001~52.441	0.611	0.339	0.004~30.498	0.637
CD80	0.605	0.229~1.599	0.311	0.398	0.151~1.045	0.062	1.353	0.229~7.981	0.738	0.582	0.12~2.817	0.501
NR1I2	0.977	0.692~1.379	0.893	1.241	0.633~2.436	0.529	0.977	0.433~2.202	0.955	1.438	0.447~4.622	0.542
GSK3B	1.114	0.321~3.864	0.865	4.67	1.058~20.622	0.042	0.282	0.028~2.815	0.281	4.013	0.351~45.916	0.264
FSTL1	0.879	0.562~1.376	0.573	0.753	0.46~1.231	0.258	0.983	0.238~4.058	0.981	1	0.245~4.078	1
CD86	0.712	0.441~1.149	0.164	0.357	0.119~1.069	0.066	3.814	0.346~42.034	0.274	0.851	0.151~4.805	0.855
KPNA1	0.809	0.243~2.7	0.731	1.255	0.148~10.644	0.835	31.559	0.195~5109.002	0.184	0.653	0.021~20.13	0.807
SEMA5B	1.03	0.371~2.86	0.955	0.669	0.046~9.741	0.769	21.111	0.25~1786.025	0.178	4.716	0.083~267.512	0.452
ITGB5	1.063	0.528~2.14	0.865	1.246	0.48~3.232	0.651	5.417	1.077~27.246	0.04	1.146	0.235~5.584	0.866
MUC13	0.975	0.567~1.676	0.926	2.182	0.834~5.708	0.112	1.383	0.33~5.798	0.658	1.602	0.411~6.243	0.497
PLXNA1	1.386	0.662~2.902	0.387	0.735	0.032~16.752	0.847	0	0~0.844	0.045	0.005	0~1.884	0.08
GP9	1.065	0.513~2.211	0.865	4.941	0.533~45.816	0.16	0.111	0.001~23.568	0.421	2.11	0.046~95.949	0.702
PLXND1	1.433	0.938~2.189	0.096	13.095	0.531~323.029	0.116	0.244	0.004~14.625	0.499	1.03	0.004~246.076	0.991
TRH	5.882	0.098~354.308	0.397	12.363	0.895~170.831	0.061	1.191	0.013~105.601	0.939	8.874	0.038~2070.964	0.433
ACKR4	0.706	0.321~1.552	0.386	0.468	0.199~1.101	0.082	1.419	0.509~3.951	0.504	0.387	0.088~1.708	0.21
TF	0.851	0.449~1.615	0.622	0.958	0.277~3.315	0.945	391.398	0.812~188624.29	0.058	1.261	0.368~4.329	0.712
NCK1	0.511	0.22~1.192	0.12	0.369	0.061~2.217	0.276	5.017	0.64~39.321	0.125	5.353	0.257~111.273	0.279
IL20RB	0.886	0.452~1.736	0.724	0.971	0.351~2.687	0.954	0.008	0~3.55	0.12	1.537	0.584~4.044	0.384
PIK3CB	1.05	0.45~2.452	0.91	2.188	0.439~10.903	0.339	5.172	0.282~94.721	0.268	2.607	0.26~26.132	0.415
RBP2	1.091	0.875~1.359	0.439	0.568	0.301~1.07	0.08	1.778	0.729~4.341	0.206	0.601	0.228~1.587	0.304
RBP1	1.068	0.834~1.367	0.602	0.878	0.613~1.258	0.479	0.617	0.274~1.386	0.242	0.704	0.386~1.286	0.254
TRIM42	0	0~716072504837.759	0.503	1.429	0.038~53.365	0.847	0.189	0~344.263	0.663	18.172	0.105~3138.439	0.27
PLSCR4	0.709	0.395~1.273	0.25	1.681	0.72~3.922	0.23	2.019	0.43~9.479	0.373	1.482	0.315~6.961	0.618
PLSCR1	0.782	0.404~1.516	0.467	4.317	1.138~16.377	0.032	1.44	0.161~12.884	0.744	3.142	0.362~27.276	0.299
AGTR1	1.259	0.655~2.419	0.49	0.857	0.506~1.451	0.565	1.992	0.77~5.154	0.155	1.022	0.408~2.562	0.963
CP	0.94	0.551~1.605	0.821	1.027	0.609~1.73	0.921	1.223	0.501~2.986	0.658	0.997	0.429~2.315	0.994
SIAH2	1.015	0.29~3.549	0.982	6.878	1.023~46.23	0.047	28.868	0.843~988.159	0.062	7.248	0.435~120.8	0.168
P2RY14	0.69	0.39~1.221	0.203	0.566	0.346~0.927	0.024	0.548	0.208~1.443	0.223	0.466	0.168~1.294	0.143
P2RY1	0.504	0.3~0.847	0.01	1.405	0.496~3.982	0.522	4.545	0.159~129.738	0.376	1.968	0.598~6.481	0.265
DHX36	1.364	0.553~3.365	0.5	1.116	0.283~4.397	0.875	1.981	0.05~79.126	0.716	0.496	0.054~4.602	0.537
MME	1.04	0.761~1.421	0.805	0.908	0.646~1.275	0.576	1.265	0.739~2.165	0.392	1.045	0.639~1.708	0.861
PTX3	0.97	0.492~1.911	0.93	1.021	0.663~1.573	0.924	2.773	0.137~56.078	0.506	1.22	0.68~2.191	0.505
IL12A	0.434	0.187~1.003	0.051	0.08	0.011~0.586	0.013	0.031	0~11.185	0.247	0.12	0.007~2.15	0.15
B3GALNT1	0.775	0.483~1.244	0.291	0.542	0.33~0.891	0.016	1.718	0.598~4.939	0.315	0.942	0.403~2.199	0.889
SERPINI2	59.351	0.147~23944.172	0.182	12.284	0.746~202.324	0.079	0.146	0~61.087	0.532	0.014	0~24.155	0.262
GHSR	0.478	0.001~170.656	0.806	20.385	1.224~339.633	0.036	0.031	0~60.46	0.368	18.757	0.174~2017.027	0.219
TNFSF10	0.564	0.325~0.98	0.042	1.433	0.538~3.82	0.472	2.046	0.877~4.776	0.098	2.948	0.511~17.021	0.227
PIK3CA	1.092	0.498~2.395	0.826	1.796	0.296~10.908	0.525	15.576	1.16~209.142	0.038	7.939	0.642~98.097	0.106
MFN1	0.505	0.215~1.185	0.117	2.167	0.502~9.363	0.3	2.443	0.23~26.002	0.459	0.503	0.024~10.341	0.656
FXR1	3.234	1.055~9.908	0.04	0.193	0.057~0.659	0.009	4.522	0.583~35.074	0.149	4.806	0.249~92.735	0.299
HTR3C	0.922	0.218~3.911	0.913	0.372	0.019~7.211	0.514	0.442	0.006~34.817	0.714	0.072	0.001~7.292	0.264
PSMD2	1.074	0.303~3.809	0.912	0.224	0.024~2.062	0.187	0.968	0.02~47.305	0.987	0.627	0.017~23.576	0.801
THPO	2.069	1.099~3.895	0.024	0.002	0~0.187	0.007	2.612	0.03~223.785	0.672	0.001	0~1.187	0.056
SENP2	0.893	0.277~2.886	0.851	0.613	0.069~5.474	0.662	1.827	0.083~40.289	0.703	10.089	0.457~222.894	0.143
AHSG	1.151	0.863~1.535	0.338	0.43	0.018~10.235	0.601	0.001	0~1.59	0.066	0.033	0~6.098	0.201
FETUB	0.494	0.059~4.122	0.515	0.213	0.004~10.493	0.437	0.24	0.001~98.701	0.642	0.001	0~1.395	0.061
HRG	0.967	0.049~19.027	0.983	8.966	0.952~84.406	0.055	3.186	0.113~90.057	0.497	0.14	0.002~12.697	0.392
KNG1	1.636	0.994~2.692	0.053	0.968	0.232~4.05	0.965	0.232	0.003~19.342	0.517	1.159	0.165~8.128	0.882
ADIPOQ	0.803	0.447~1.441	0.462	1	0.772~1.296	0.998	1.739	1.092~2.769	0.02	1.361	0.961~1.926	0.083
ST6GAL1	0.914	0.637~1.312	0.626	0.764	0.484~1.205	0.247	1.299	0.501~3.367	0.59	0.601	0.306~1.183	0.141
MASP1	1.3	0.818~2.065	0.267	1.211	0.025~59.122	0.923	0.611	0.001~372.671	0.88	0.083	0~97.636	0.491
SST	1.094	0.784~1.526	0.598	0.973	0.444~2.133	0.946	0.279	0.008~9.916	0.484	0.484	0.064~3.642	0.481
BCL6	0.982	0.539~1.788	0.952	0.98	0.403~2.385	0.964	2.409	0.973~5.968	0.057	1.775	0.439~7.173	0.421
IL1RAP	1.095	0.513~2.341	0.814	1.615	0.533~4.893	0.397	20.836	0.446~972.819	0.121	2.48	0.417~14.764	0.318
UTS2B	0.012	0~2.393	0.101	6.127	0.428~87.745	0.182	1.178	0.01~136.546	0.946	0.132	0.001~15.825	0.407
FGF12	1.119	0.18~6.948	0.904	0.842	0.045~15.646	0.908	0.687	0.004~115.908	0.886	5.4	0.078~372.015	0.435
GP5	0.25	0.017~3.785	0.317	1.277	0.216~7.535	0.787	10.65	0.206~551.638	0.24	4.276	0.283~64.502	0.294
APOD	1.085	0.86~1.368	0.492	1.424	0.845~2.402	0.184	1.224	0.505~2.967	0.655	1.751	0.727~4.22	0.212
MUC4	0.899	0.693~1.167	0.424	1.058	0.251~4.468	0.938	0.779	0.016~39.086	0.901	0.936	0.111~7.876	0.951
TFRC	0.961	0.613~1.505	0.861	0.598	0.273~1.308	0.198	0.912	0.157~5.308	0.919	0.496	0.105~2.34	0.375
PAK2	1.366	0.537~3.471	0.513	1.715	0.383~7.682	0.481	7.142	0.565~90.223	0.129	3.434	0.314~37.537	0.312
KIAA0226	1.268	0.364~4.423	0.709	0.378	0.018~7.983	0.532	0.07	0.001~9.242	0.285	0.194	0~106.465	0.61
FGFRL1	1.29	0.874~1.903	0.2	1.501	0.246~9.149	0.659	0.107	0.007~1.534	0.1	1.086	0.072~16.375	0.953
FGFR3	1.356	0.928~1.981	0.115	0.884	0.506~1.544	0.664	0.59	0.238~1.463	0.255	0.832	0.353~1.961	0.675
SH3BP2	0.713	0.295~1.724	0.452	0.468	0.057~3.838	0.48	0.135	0.001~16.382	0.413	0.06	0.002~1.747	0.102
LRPAP1	0.63	0.27~1.471	0.285	2.604	0.384~17.642	0.327	1.61	0.151~17.18	0.693	1.505	0.086~26.43	0.78
S100P	0.801	0.636~1.01	0.06	1.6	0.916~2.795	0.099	0.568	0.213~1.511	0.257	1.665	0.701~3.955	0.248
C1QTNF7	1.014	0.445~2.308	0.974	1.259	0.369~4.29	0.713	10.331	0.054~1972.942	0.384	1.334	0.16~11.123	0.79
BST1	0.773	0.47~1.272	0.311	0.988	0.482~2.025	0.974	1.71	0.111~26.261	0.7	0.742	0.239~2.3	0.605
FGFBP2	0.947	0.417~2.151	0.897	0.519	0.074~3.615	0.508	2.164	0.06~77.562	0.673	0.21	0.006~6.847	0.38
PROM1	0.933	0.728~1.195	0.581	1.078	0.658~1.766	0.767	1.141	0.659~1.976	0.637	0.89	0.458~1.727	0.73
LAP3	0.744	0.346~1.601	0.45	0.474	0.133~1.686	0.249	1.683	0.521~5.438	0.385	0.406	0.056~2.934	0.372
SLIT2	1.018	0.621~1.67	0.942	1.001	0.547~1.832	0.997	1.552	0.252~9.565	0.636	1.633	0.613~4.351	0.327
PPARGC1A	0.665	0.413~1.072	0.094	3.16	0.075~132.783	0.546	2.878	0.005~1506.79	0.741	5.223	0.003~8028.187	0.659
TLR10	0.345	0.087~1.364	0.129	0.767	0.075~7.84	0.823	25.918	0.152~4412.776	0.214	0.026	0~1.868	0.094
TLR1	0.503	0.239~1.059	0.071	0.608	0.365~1.013	0.056	1.385	0.606~3.167	0.44	1.088	0.453~2.615	0.851
TLR6	0.656	0.241~1.782	0.408	0.044	0.006~0.329	0.002	1.574	0.119~20.846	0.731	0.076	0.002~3.357	0.182
UCHL1	1.376	1.002~1.888	0.048	2.163	0.154~30.36	0.567	3.775	0.063~225.969	0.525	0.297	0.007~13.07	0.53
TXK	0.606	0.179~2.054	0.421	1.205	0.207~7.009	0.836	3260.61	9.849~1079462.037	0.006	5.513	0.155~196.162	0.349
TEC	0.867	0.379~1.986	0.736	9.072	0.75~109.705	0.083	84.265	0.102~69954.98	0.196	10.845	0.154~762.04	0.272
PDGFRA	0.737	0.434~1.252	0.259	3.353	0.262~42.968	0.352	2.577	0.003~2155.682	0.783	0.834	0.015~47.854	0.93
KIT	0.695	0.429~1.125	0.138	1.515	0.728~3.153	0.266	2.049	0.538~7.802	0.293	1.006	0.328~3.084	0.992
KDR	1.213	0.734~2.005	0.452	0.774	0.242~2.471	0.665	5.015	0.757~33.221	0.095	0.965	0.093~10.054	0.976
REST	0.854	0.44~1.658	0.641	1.065	0.116~9.778	0.955	0.616	0.044~8.579	0.718	1.289	0.041~40.311	0.885
STAP1	0.751	0.297~1.904	0.547	0.512	0.108~2.434	0.4	15.933	0.166~1530.915	0.235	1.407	0.151~13.132	0.764
GNRHR	17.287	0.413~723.977	0.135	2.69	0.032~224.606	0.661	0.6	0~923.973	0.891	50.419	0.015~169684.023	0.344
TMPRSS11D	0.603	0.052~6.962	0.685	12.872	0.586~282.517	0.105	0.031	0~5.347	0.186	9.749	0.097~977.479	0.333
HTN3	35.67	1.845~689.626	0.018	0.273	0.008~9.524	0.474	0.003	0~5.14	0.127	3.014	0.008~1191.395	0.718
HTN1	1.081	0.298~3.922	0.906	0.377	0.023~6.311	0.497	9.479	0.023~3832.901	0.463	0.197	0.002~23.983	0.507
MUC7	1.314	0.237~7.292	0.755	0.716	0.02~25.348	0.854	0.038	0~133.105	0.433	0.57	0.003~110.969	0.835
AMBN	0.985	0.348~2.79	0.978	0.165	0.005~5.014	0.301	0.51	0.028~9.357	0.65	0.018	0~2.253	0.103
DCK	0.5	0.253~0.988	0.046	1.237	0.269~5.692	0.785	0.828	0.077~8.906	0.876	0.192	0.02~1.814	0.15
GC	2.434	0.292~20.262	0.411	0.934	0.038~22.984	0.967	0.221	0~363.644	0.69	5.239	0.021~1304.554	0.556
ANKRD17	0.753	0.321~1.764	0.513	0.701	0.121~4.062	0.692	22.542	0.958~530.602	0.053	0.523	0.035~7.911	0.64
ALB	0.851	0.55~1.315	0.467	0.67	0.014~31.075	0.838	0.785	0.064~9.658	0.85	2.726	0.005~1613.257	0.758
AFP	0.895	0.518~1.548	0.692	1.242	0.129~11.933	0.851	0.009	0~1.444	0.069	0.268	0.01~7.29	0.435
CXCL8	0.874	0.693~1.101	0.253	0.785	0.539~1.143	0.206	1.236	0.525~2.909	0.628	1.527	0.804~2.901	0.196
CXCL6	0.785	0.528~1.166	0.231	0.721	0.524~0.992	0.045	0.644	0.221~1.875	0.42	1.048	0.589~1.863	0.874
PF4V1	0.956	0.493~1.855	0.894	0.125	0.016~1.006	0.051	0.106	0~40.431	0.459	0.3	0.031~2.867	0.296
CXCL1	0.751	0.563~1.002	0.051	0.686	0.467~1.008	0.055	0.787	0.353~1.753	0.557	0.719	0.406~1.273	0.257
PF4	0.952	0.752~1.205	0.684	0.703	0.369~1.341	0.285	0.6	0.075~4.821	0.631	1.122	0.49~2.57	0.785
PPBP	1.108	0.961~1.277	0.158	0.883	0.7~1.113	0.292	1.207	0.74~1.968	0.45	1.111	0.856~1.443	0.428
CXCL5	0.935	0.756~1.157	0.539	1.272	0.939~1.724	0.12	0.677	0.047~9.708	0.774	1.492	0.976~2.278	0.064
CXCL3	0.783	0.578~1.061	0.114	0.761	0.494~1.172	0.215	0.722	0.352~1.48	0.374	0.742	0.391~1.409	0.362
CXCL2	0.752	0.545~1.038	0.083	0.437	0.175~1.092	0.076	1.631	0.085~31.47	0.746	0.488	0.124~1.915	0.304
EREG	1.031	0.832~1.279	0.778	1.058	0.608~1.842	0.841	0.686	0.188~2.511	0.569	0.83	0.331~2.08	0.69
AREG	1.054	0.81~1.371	0.697	0.986	0.675~1.441	0.942	0.836	0.285~2.451	0.744	0.788	0.429~1.451	0.445
BTC	0.697	0.399~1.217	0.204	1.521	0.611~3.788	0.368	30.145	1.961~463.359	0.015	1.322	0.311~5.624	0.706
CXCL9	0.84	0.663~1.064	0.149	0.68	0.478~0.966	0.032	1.261	0.772~2.06	0.354	0.768	0.442~1.335	0.35
CXCL10	0.846	0.662~1.081	0.181	0.693	0.464~1.033	0.072	1.292	0.797~2.093	0.298	0.793	0.418~1.504	0.478
CXCL11	0.83	0.647~1.066	0.145	0.933	0.676~1.287	0.671	1.226	0.862~1.744	0.257	0.884	0.533~1.465	0.631
CXCL13	0.864	0.667~1.121	0.271	0.658	0.486~0.892	0.007	1.187	0.76~1.852	0.451	0.83	0.489~1.406	0.488
ANXA3	0.942	0.634~1.399	0.768	0.889	0.397~1.991	0.775	1.713	0.358~8.193	0.501	0.954	0.273~3.342	0.942
FGF5	0.895	0.043~18.525	0.943	0.879	0.047~16.35	0.931	0.239	0.005~10.552	0.459	0.046	0~14.544	0.294
BMP3	0.835	0.477~1.462	0.529	5.754	0.279~118.886	0.257	0.002	0~2.034	0.077	141.765	0.883~22758.163	0.056
RASGEF1B	0.383	0.189~0.773	0.007	2.973	0.489~18.06	0.237	3.541	0.107~117.332	0.479	15.393	1.133~209.082	0.04
MAPK10	0.291	0.048~1.775	0.181	1.686	0.261~10.897	0.583	2.051	0.047~90.014	0.71	1.008	0.048~21.029	0.996
PTPN13	0.758	0.524~1.096	0.141	2.19	1.296~3.7	0.003	0.711	0.218~2.32	0.572	2.014	0.869~4.669	0.103
SPP1	0.98	0.803~1.196	0.844	0.996	0.631~1.572	0.986	1.64	0.588~4.574	0.345	1.698	0.826~3.49	0.15
HERC5	1.134	0.652~1.971	0.656	0.697	0.398~1.222	0.208	1.453	0.63~3.348	0.381	0.508	0.21~1.227	0.132
SNCA	1.748	1~3.055	0.05	0.798	0.369~1.726	0.567	1.689	0.555~5.142	0.356	0.58	0.131~2.574	0.473
MMRN1	1.04	0.609~1.778	0.885	0.717	0.394~1.304	0.276	0.659	0.164~2.638	0.555	0.529	0.176~1.593	0.258
HPGDS	0.474	0.199~1.131	0.093	1.887	0.747~4.765	0.179	2.579	0.224~29.661	0.447	3.347	0.679~16.494	0.138
BMPR1B	1.131	0.568~2.25	0.726	1.083	0.087~13.516	0.95	0.657	0.058~7.451	0.734	3.861	0.036~411.387	0.571
EIF4E	0.725	0.405~1.299	0.28	0.455	0.122~1.7	0.241	0.322	0.031~3.328	0.342	0.327	0.053~2.018	0.228
PPP3CA	0.794	0.351~1.796	0.58	3.388	0.948~12.112	0.06	1.906	0.356~10.197	0.451	4.821	0.618~37.596	0.133
NFKB1	0.496	0.166~1.488	0.211	0.314	0.041~2.412	0.266	49.421	1.446~1689.274	0.03	0.998	0.029~34.524	0.999
TET2	0.56	0.262~1.2	0.136	4.394	1.193~16.183	0.026	0.086	0.001~8.095	0.29	17.121	0.912~321.304	0.058
AIMP1	0.834	0.369~1.883	0.663	0.822	0.244~2.768	0.752	0.93	0.086~10.072	0.953	0.334	0.061~1.818	0.204
CASP6	0.506	0.276~0.929	0.028	1.309	0.439~3.902	0.629	0.711	0.181~2.788	0.625	0.858	0.154~4.783	0.861
CFI	0.81	0.55~1.193	0.286	0.498	0.324~0.765	0.001	1.2	0.588~2.448	0.617	0.498	0.214~1.162	0.107
EGF	0.529	0.288~0.969	0.039	0.99	0.645~1.518	0.963	2.188	0.499~9.587	0.299	0.926	0.472~1.815	0.822
TIFA	0.313	0.142~0.69	0.004	0.566	0.182~1.764	0.326	2.357	0.674~8.244	0.18	0.381	0.082~1.777	0.219
FABP2	0.888	0.679~1.161	0.385	2.232	0.79~6.303	0.13	0.667	0.036~12.398	0.786	1.47	0.276~7.834	0.652
TNIP3	0.471	0.204~1.089	0.078	0.363	0.049~2.675	0.32	0.329	0.01~10.353	0.527	0.273	0.011~6.743	0.428
ANXA5	1.086	0.589~2.005	0.791	0.268	0.132~0.544	0	2.59	0.619~10.838	0.193	0.341	0.095~1.222	0.099
CCNA2	0.683	0.411~1.134	0.14	0.668	0.359~1.245	0.204	0.693	0.151~3.178	0.637	0.399	0.121~1.32	0.132
IL2	0.973	0.037~25.483	0.987	1.298	0.059~28.362	0.868	0.669	0.002~275.09	0.896	0.302	0.002~56.891	0.654
IL21	0.974	0.115~8.289	0.981	1.636	0.099~27.046	0.731	3.209	0.001~8143.185	0.771	0.154	0.001~35.143	0.5
FGF2	0.764	0.39~1.495	0.431	0.408	0.12~1.388	0.151	6.136	0.733~51.376	0.094	0.661	0.098~4.455	0.671
NUDT6	0.288	0.107~0.777	0.014	0.78	0.372~1.635	0.511	0.694	0.142~3.395	0.652	1.705	0.449~6.476	0.433
PGRMC2	0.173	0.065~0.461	0	2.145	0.43~10.714	0.352	4.805	0.124~185.921	0.4	0.689	0.051~9.386	0.78
ELMOD2	0.894	0.473~1.692	0.732	2.532	0.872~7.351	0.088	4.342	0.554~34.024	0.162	2.823	0.435~18.323	0.277
IL15	0.435	0.188~1.005	0.051	0.684	0.327~1.431	0.313	4.263	1.005~18.084	0.049	1.058	0.327~3.427	0.924
GAB1	0.629	0.251~1.581	0.324	5.414	0.123~237.982	0.382	0.004	0~125.191	0.295	4.399	0.009~2212.474	0.641
GYPE	0.602	0.051~7.037	0.686	0.163	0.002~17.51	0.447	1.158	0~3671.701	0.972	0.423	0~710.084	0.82
GYPB	0.602	0.003~140.068	0.855	0.888	0.028~27.955	0.946	2.128	0.019~235.405	0.753	0.249	0.001~62.121	0.622
GYPA	0	0~3053688302317563392	0.339	0.334	0.004~31.759	0.637	0.169	0~377.719	0.652	1.097	0.001~2064.633	0.981
ABCE1	0.916	0.528~1.59	0.755	1.03	0.294~3.612	0.964	14.486	1.306~160.68	0.029	0.708	0.102~4.937	0.728
EDNRA	1.11	0.71~1.734	0.648	0.777	0.504~1.199	0.254	0.986	0.471~2.066	0.97	0.739	0.314~1.743	0.49
NR3C2	0.674	0.463~0.981	0.039	2.056	1.07~3.953	0.031	3.021	0.884~10.317	0.078	1.752	0.608~5.045	0.299
LRBA	0.827	0.377~1.815	0.635	1.125	0.315~4.015	0.857	35.195	2.278~543.752	0.011	0.945	0.103~8.65	0.96
TLR2	0.881	0.543~1.43	0.609	0.553	0.285~1.075	0.081	2.026	0.422~9.72	0.378	0.965	0.341~2.725	0.946
FGB	0.878	0.565~1.364	0.563	0.226	0.036~1.406	0.111	0.618	0.073~5.254	0.659	0.057	0.001~2.312	0.129
FGA	0.728	0.362~1.462	0.372	1.11	0.023~54.595	0.958	0.141	0~3099.394	0.701	0.13	0~48.388	0.5
FGG	0.548	0.146~2.047	0.371	0.772	0.052~11.413	0.851	0.081	0~27.649	0.398	2.551	0.08~81.419	0.596
PDGFC	0.805	0.469~1.382	0.431	0.857	0.491~1.496	0.588	1.215	0.468~3.159	0.689	1.235	0.353~4.321	0.742
RXFP1	0.461	0.044~4.823	0.518	0.171	0.008~3.715	0.261	1.442	0.009~229.403	0.888	0.208	0.001~53.01	0.578
TRIM61	0.071	0.005~0.999	0.05	1.161	0.316~4.262	0.822	0.998	0.069~14.438	0.999	1.537	0.209~11.28	0.673
DDX60L	0.86	0.486~1.52	0.604	1.298	0.265~6.348	0.748	2.783	0.434~17.843	0.28	0.668	0.062~7.244	0.74
HMGB2	1.034	0.574~1.863	0.91	2.082	0.5~8.661	0.313	0.814	0.063~10.488	0.875	0.582	0.056~6.083	0.651
VEGFC	0.938	0.523~1.681	0.83	0.619	0.356~1.077	0.089	5.132	0.666~39.556	0.117	1.313	0.397~4.339	0.656
IRF2	0.721	0.354~1.468	0.368	8.863	1.326~59.233	0.024	3.581	0.503~25.475	0.203	7.29	0.344~154.646	0.202
CASP3	0.536	0.245~1.176	0.12	2.073	0.398~10.794	0.386	0.302	0.029~3.174	0.319	1.898	0.122~29.504	0.647
TLR3	0.44	0.244~0.794	0.006	1.001	0.5~2.004	0.997	2.593	0.906~7.424	0.076	1.181	0.414~3.37	0.756
KLKB1	1.057	0.335~3.335	0.925	1.234	0.096~15.845	0.872	0.021	0~49.818	0.33	0.763	0.01~56.83	0.902
F11	2.155	1.156~4.019	0.016	0.058	0.001~3.999	0.187	3.748	0.021~669.04	0.617	2.964	0.002~4018.203	0.768
MTNR1A	0.8	0.421~1.522	0.497	1.299	0.196~8.607	0.786	0.275	0.002~37.508	0.607	0.266	0.008~8.442	0.453
PDCD6	0.998	0.443~2.251	0.996	0.571	0.1~3.274	0.53	0.583	0.035~9.75	0.707	2.798	0.257~30.415	0.398
DAP	0.669	0.24~1.865	0.442	0.702	0.156~3.158	0.645	2.588	0.133~50.235	0.53	2.383	0.202~28.109	0.491
RXFP3	0.117	0~119.43	0.543	9.516	0.834~108.614	0.07	0.762	0.007~88.545	0.911	0.973	0.026~36.111	0.988
AMACR	1.335	0.841~2.119	0.22	0.947	0.534~1.68	0.851	1.026	0.453~2.323	0.951	0.574	0.215~1.533	0.268
C1QTNF3	0.908	0.538~1.534	0.718	3.87	0.288~51.984	0.307	1.645	0.005~515.084	0.865	0.174	0.001~22.286	0.48
IL7R	0.752	0.491~1.151	0.189	0.538	0.29~1.001	0.05	1.696	0.366~7.863	0.5	0.585	0.19~1.801	0.35
SKP2	1.168	0.617~2.209	0.634	0.444	0.151~1.301	0.139	0.501	0.091~2.771	0.429	0.506	0.066~3.864	0.511
GDNF	1.031	0.387~2.745	0.951	155.628	6.248~3876.665	0.002	1.765	0~32344.898	0.91	54.409	0.059~49902.437	0.251
LIFR	0.532	0.16~1.771	0.303	1.642	0.215~12.55	0.633	2.193	0.009~541.443	0.78	4.527	0.308~66.632	0.271
OSMR	0.926	0.564~1.52	0.76	1.119	0.526~2.381	0.77	4.286	0.136~134.727	0.408	2.287	0.582~8.985	0.236
RICTOR	1.281	0.604~2.716	0.519	1.726	0.302~9.864	0.539	0.539	0.007~43.693	0.783	2.797	0.282~27.713	0.379
FYB	0.683	0.426~1.094	0.112	0.711	0.206~2.46	0.591	1.722	0.218~13.611	0.606	1.679	0.231~12.179	0.608
C9	0.001	0~0.975	0.049	0.668	0.042~10.555	0.774	0.535	0~866.466	0.868	0.681	0.013~35.718	0.849
PTGER4	0.756	0.453~1.263	0.285	3.172	0.269~37.345	0.359	0.361	0.03~4.363	0.423	22.962	0.801~658.47	0.067
CARD6	0.847	0.515~1.391	0.511	0.607	0.279~1.323	0.209	0.58	0.082~4.117	0.586	0.721	0.202~2.579	0.615
C7	1.134	0.876~1.468	0.341	1.094	0.767~1.561	0.62	2.356	1.098~5.054	0.028	1.463	0.776~2.758	0.24
C6	0.44	0.068~2.848	0.389	1.549	0.44~5.45	0.495	7.073	0.229~218.644	0.264	2.911	0.704~12.037	0.14
GHR	0.635	0.313~1.289	0.209	1.969	1.204~3.221	0.007	1.096	0.461~2.607	0.836	1.71	0.676~4.324	0.257
CCL28	0.76	0.579~0.997	0.047	0.913	0.537~1.554	0.738	0.433	0.102~1.84	0.257	0.872	0.395~1.925	0.734
FGF10	0.933	0.388~2.245	0.877	1.044	0.216~5.059	0.957	0.408	0.005~32.304	0.688	0.086	0.004~2.079	0.131
ITGA1	1.191	0.623~2.277	0.597	1.114	0.408~3.041	0.833	1.504	0.191~11.839	0.698	1.227	0.218~6.92	0.816
ITGA2	1.003	0.577~1.744	0.991	0.667	0.234~1.901	0.449	1.344	0.256~7.058	0.727	0.856	0.157~4.67	0.858
ESM1	1.35	0.8~2.279	0.26	1.89	0.989~3.612	0.054	3.563	1.384~9.17	0.008	3.01	0.768~11.795	0.114
GZMK	0.759	0.477~1.208	0.245	0.738	0.449~1.215	0.232	1.216	0.633~2.336	0.558	0.893	0.393~2.031	0.788
IL31RA	0.156	0.002~10.419	0.386	8.265	0.387~176.459	0.176	2.452	0.006~1024.768	0.771	0.04	0~37.769	0.356
IL6ST	0.859	0.475~1.555	0.616	1.222	0.507~2.948	0.655	0.977	0.226~4.22	0.975	2.995	0.551~16.272	0.204
MAP3K1	1.771	0.706~4.444	0.223	0.39	0.135~1.121	0.081	1.707	0.491~5.935	0.4	1.247	0.224~6.953	0.801
HTR1A	0	0~Inf	0.385	0.403	0.013~12.353	0.603	2.102	0.001~3311.728	0.843	0.084	0~20.868	0.379
TRIM23	0.873	0.398~1.917	0.736	2.536	0.631~10.19	0.19	4.02	0.371~43.597	0.253	4.473	0.555~36.013	0.159
ERBB2IP	1.176	0.606~2.283	0.631	7.711	1.137~52.312	0.037	1.263	0.164~9.748	0.823	12.245	0.627~239.176	0.099
CD180	0.427	0.207~0.882	0.021	0.69	0.154~3.09	0.628	0.328	0.006~19.514	0.593	0.87	0.097~7.793	0.901
PIK3R1	1.479	0.769~2.844	0.241	0.627	0.222~1.772	0.379	1.681	0.264~10.707	0.583	0.671	0.131~3.434	0.632
COL4A3BP	0.919	0.348~2.432	0.866	0.885	0.154~5.067	0.891	0.879	0.045~17.232	0.932	1.391	0.106~18.246	0.802
F2RL2	1.145	0.725~1.809	0.562	0.082	0.006~1.15	0.063	0.673	0.009~51.084	0.858	0.013	0~1.833	0.086
F2R	0.911	0.514~1.614	0.75	2.398	0.122~47.202	0.565	1.837	0.032~106.343	0.769	0.364	0.003~41.613	0.676
F2RL1	0.543	0.306~0.964	0.037	1.258	0.488~3.245	0.635	1.497	0.338~6.633	0.595	2.168	0.463~10.149	0.326
S100Z	0.776	0.035~17.142	0.872	4.522	0.172~118.99	0.366	0.007	0~6.593	0.157	4.806	0.024~973.632	0.562
AP3B1	0.925	0.381~2.248	0.864	0.914	0.206~4.047	0.906	0.458	0.033~6.326	0.56	1.91	0.188~19.448	0.585
NR2F1	1.433	0.923~2.224	0.109	0.769	0.452~1.308	0.332	0.768	0.204~2.883	0.695	0.623	0.235~1.649	0.34
GLRX	0.832	0.484~1.429	0.505	0.959	0.367~2.505	0.931	1.899	0.322~11.183	0.478	0.796	0.197~3.209	0.748
PCSK1	0.868	0.67~1.123	0.281	0.698	0.481~1.014	0.059	1.1	0.792~1.527	0.57	0.513	0.197~1.339	0.173
ERAP2	0.874	0.679~1.126	0.298	1.323	0.075~23.454	0.849	68.36	0.27~17279.614	0.134	2.703	0.037~198.236	0.65
RGMB	0.818	0.546~1.224	0.328	0.888	0.539~1.464	0.642	1.611	0.774~3.353	0.202	0.955	0.448~2.034	0.905
TSLP	0.495	0.127~1.937	0.313	1.884	1.126~3.153	0.016	6.55	0.489~87.643	0.156	1.871	0.867~4.039	0.11
TRIM36	0.804	0.479~1.35	0.41	0.091	0.004~2.319	0.147	0.759	0.013~43.282	0.893	0.702	0.005~94.899	0.888
TICAM2	0.466	0.009~23.734	0.703	0.68	0.283~1.637	0.39	1.277	0.229~7.106	0.78	0.811	0.165~3.993	0.797
TMED7	0.943	0.587~1.515	0.807	0.828	0.185~3.712	0.805	0.561	0.082~3.855	0.557	0.667	0.075~5.901	0.716
ATG12	0.696	0.326~1.485	0.349	0.522	0.098~2.789	0.447	0.489	0.029~8.347	0.621	1.172	0.095~14.423	0.902
SEMA6A	1.011	0.687~1.487	0.956	0.319	0.032~3.22	0.332	0.038	0~27.361	0.33	0.036	0.001~2.313	0.118
IL3	0	0~Inf	0.379	16.077	0.87~297.003	0.062	0.02	0~10.702	0.223	2.158	0.013~369.695	0.77
CSF2	0.722	0.47~1.11	0.138	0.843	0.036~19.827	0.916	2.564	0.004~1498.43	0.772	0.067	0~20.059	0.353
IRF1	0.824	0.463~1.47	0.513	0.476	0.165~1.373	0.17	1.427	0.544~3.747	0.47	0.604	0.124~2.947	0.533
IL5	1.176	0.158~8.728	0.874	0.369	0.019~7.337	0.513	0	0~0.539	0.036	0.02	0~4.739	0.16
IL13	0.154	0.009~2.651	0.198	5.636	0.659~48.19	0.114	0.094	0~26.124	0.41	0.361	0.006~20.819	0.623
IL4	0.229	0.009~5.837	0.372	7.784	0.28~216.269	0.226	0.663	0.001~433.526	0.901	1.175	0.005~296.501	0.954
GDF9	1.204	0.212~6.841	0.834	4.464	0.509~39.16	0.177	0.535	0.016~17.876	0.727	0.986	0.013~73.867	0.995
LEAP2	1.184	0.568~2.467	0.653	1.265	0.45~3.559	0.656	4.513	0.283~72.017	0.286	0.665	0.136~3.255	0.614
HSPA4	1.327	0.512~3.441	0.561	0.699	0.266~1.839	0.468	0.419	0.049~3.557	0.426	0.452	0.1~2.038	0.301
TCF7	1.688	0.959~2.971	0.07	1.875	0.391~8.992	0.432	0.808	0.043~15.1	0.886	0.256	0.013~5.105	0.372
CAMLG	0.917	0.374~2.252	0.851	3.276	0.64~16.756	0.154	4.203	0.415~42.592	0.224	4.482	0.316~63.582	0.268
CXCL14	1.005	0.816~1.238	0.962	1.036	0.708~1.516	0.856	0.783	0.517~1.186	0.248	1.017	0.533~1.941	0.959
IL9	9.21	1.455~58.289	0.018	1.733	0.023~129.865	0.803	0.008	0~520.187	0.392	0.108	0~74.499	0.504
LECT2	21.916	0.103~4652.381	0.259	4.325	0.264~70.785	0.304	91.142	2.154~3855.889	0.018	5.069	0.018~1405.556	0.572
BRD8	2.056	0.617~6.855	0.241	2.984	0.591~15.055	0.186	9.327	0.717~121.384	0.088	3.587	0.272~47.23	0.331
EGR1	1.096	0.813~1.479	0.547	1.559	0.861~2.821	0.143	1.476	0.466~4.672	0.508	1.237	0.467~3.275	0.669
MZB1	0.748	0.571~0.979	0.034	0.7	0.42~1.166	0.171	0.22	0.03~1.628	0.138	0.835	0.366~1.906	0.669
TMEM173	0.703	0.416~1.186	0.186	2.267	0.894~5.746	0.085	0.558	0.087~3.571	0.538	1.725	0.353~8.431	0.501
NRG2	0.676	0.098~4.647	0.691	0.041	0.002~0.714	0.028	65.039	0.281~15050.566	0.133	0.064	0~13.113	0.312
PURA	1.069	0.324~3.535	0.912	7.415	1.703~32.277	0.008	1.764	0.286~10.878	0.541	6.333	0.524~76.545	0.147
HBEGF	0.944	0.615~1.449	0.793	1.54	0.782~3.035	0.212	1.561	0.501~4.866	0.443	1.224	0.409~3.661	0.718
CD14	0.808	0.55~1.186	0.277	0.659	0.373~1.164	0.15	1.638	0.506~5.297	0.41	1.219	0.426~3.487	0.712
IK	1.961	0.701~5.484	0.199	0.807	0.092~7.064	0.846	9.86	0.184~528.414	0.26	2.705	0.089~82.257	0.568
FGF1	0.353	0.101~1.242	0.105	0.488	0.089~2.686	0.41	3.62	0.304~43.106	0.309	1.081	0.087~13.504	0.952
NR3C1	0.763	0.401~1.45	0.409	0.746	0.406~1.373	0.346	1.891	0.549~6.519	0.313	1.088	0.316~3.742	0.894
ADRB2	0.537	0.16~1.802	0.314	1.182	0.438~3.191	0.741	1.983	0.193~20.347	0.565	1.928	0.48~7.749	0.355
IL17B	1.004	0.48~2.1	0.992	6.216	0.764~50.59	0.088	0.089	0.002~3.775	0.206	0.772	0.028~21.386	0.879
PPARGC1B	0.789	0.379~1.641	0.526	2.71	0.532~13.818	0.23	0.1	0.002~4.074	0.223	3.641	0.244~54.383	0.349
CSF1R	0.894	0.604~1.325	0.577	0.518	0.149~1.801	0.301	2.44	0.567~10.508	0.231	1.168	0.161~8.453	0.878
PDGFRB	1.085	0.732~1.606	0.685	0.729	0.336~1.58	0.423	0.525	0.106~2.593	0.429	0.84	0.144~4.883	0.846
CAMK2A	0.288	0.018~4.644	0.38	2.376	0.08~70.899	0.617	0.112	0~36.463	0.458	0.892	0.002~439.803	0.971
CD74	0.843	0.568~1.251	0.396	0.145	0.008~2.647	0.193	0.216	0.003~17.369	0.494	0.016	0~2.53	0.109
TNIP1	1.009	0.371~2.74	0.986	0.98	0.189~5.084	0.981	2.922	0.223~38.346	0.414	4.353	0.424~44.672	0.216
ANXA6	1.242	0.789~1.957	0.349	0.438	0.183~1.047	0.063	1.706	0.336~8.67	0.52	0.423	0.068~2.638	0.357
SPARC	0.97	0.658~1.431	0.878	0.842	0.481~1.475	0.547	2.099	0.373~11.794	0.4	1.968	0.479~8.085	0.348
G3BP1	0.808	0.338~1.931	0.631	1.563	0.448~5.459	0.484	1.798	0.012~268.459	0.818	0.459	0.041~5.191	0.529
CNOT8	0.523	0.205~1.337	0.176	0.327	0.086~1.241	0.101	1.832	0.172~19.56	0.616	0.622	0.07~5.531	0.67
HAVCR2	0.742	0.474~1.161	0.191	0.294	0.129~0.669	0.004	1.456	0.368~5.761	0.592	0.466	0.093~2.332	0.353
ADAM19	1.163	0.769~1.759	0.475	0.451	0.235~0.863	0.016	1.004	0.12~8.441	0.997	0.482	0.104~2.225	0.349
EBF1	1.056	0.455~2.45	0.899	0.756	0.385~1.485	0.417	2.845	0.924~8.767	0.069	1.362	0.358~5.186	0.651
IL12B	0.265	0.012~6.078	0.406	0.199	0.018~2.133	0.182	0.269	0~193.089	0.695	0.04	0.001~3.127	0.148
FABP6	0.944	0.753~1.185	0.621	0.364	0.019~6.924	0.502	0.001	0~0.817	0.043	0.199	0.003~13.372	0.452
C1QTNF2	0.339	0.129~0.891	0.028	0.883	0.21~3.721	0.865	0.166	0.001~21.675	0.47	1.449	0.134~15.706	0.76
HMMR	0.895	0.59~1.358	0.603	1.124	0.495~2.555	0.779	0.433	0.145~1.287	0.132	0.662	0.189~2.316	0.519
LCP2	0.794	0.475~1.326	0.377	0.514	0.305~0.866	0.012	1.276	0.626~2.6	0.502	0.742	0.305~1.806	0.511
FGF18	1.732	1.14~2.631	0.01	0.53	0.051~5.534	0.596	0.768	0.028~20.97	0.876	0.159	0.004~6.467	0.331
DUSP1	0.929	0.642~1.344	0.695	0.787	0.436~1.423	0.428	1.644	0.579~4.668	0.351	1.372	0.476~3.957	0.558
STC2	1.374	0.987~1.912	0.06	0.813	0.495~1.333	0.411	2.376	0.7~8.07	0.165	1.277	0.572~2.852	0.55
HRH2	0.521	0.172~1.577	0.249	15.8	1.321~189.036	0.029	0.175	0.002~20.28	0.473	5.516	0.051~601.12	0.476
FGFR4	1.781	1.134~2.797	0.012	2.632	0.224~30.92	0.441	0.005	0~3.044	0.105	0.12	0.002~9.259	0.339
PRELID1	0.718	0.326~1.58	0.41	0.768	0.144~4.111	0.758	0.27	0.021~3.521	0.317	0.876	0.081~9.454	0.913
F12	0.846	0.568~1.261	0.411	1.103	0.488~2.491	0.814	0.961	0.204~4.523	0.959	0.953	0.282~3.225	0.939
DOK3	0.849	0.462~1.56	0.597	1.009	0.061~16.642	0.995	0.308	0.007~13.25	0.539	7.102	0.083~609.471	0.388
DDX41	1.398	0.559~3.498	0.473	0.767	0.118~5.001	0.782	0.75	0.026~21.927	0.868	2.134	0.139~32.721	0.586
CANX	1.838	0.797~4.239	0.154	0.083	0.007~1.043	0.054	4.246	0.053~337.668	0.517	0.548	0.012~25.21	0.758
SQSTM1	1.572	0.69~3.583	0.282	2.191	0.423~11.361	0.35	1.357	0.139~13.287	0.793	1.635	0.135~19.85	0.7
MAPK9	0.386	0.109~1.367	0.14	0.694	0.112~4.305	0.695	5.232	0.457~59.929	0.183	0.721	0.052~9.901	0.806
SCGB3A1	0.9	0.422~1.919	0.784	3.642	0.258~51.48	0.339	0.067	0.003~1.651	0.098	0.012	0~1.828	0.085
FLT4	1.493	0.892~2.499	0.127	1.843	0.213~15.959	0.579	0.838	0.021~33.233	0.925	2.077	0.029~147.827	0.737
TRIM7	0.788	0.532~1.167	0.234	0.886	0.057~13.64	0.931	1.427	0.029~69.242	0.857	0.056	0~11.286	0.287
GNB2L1	0.715	0.279~1.833	0.485	2.448	0.201~29.821	0.483	2.131	0.029~159.265	0.731	6.456	0.119~348.98	0.36
IRF4	0.488	0.267~0.891	0.02	0.254	0.062~1.041	0.057	0.325	0.007~15.586	0.569	0.482	0.068~3.434	0.466
SERPINB9	0.935	0.488~1.79	0.838	0.448	0.077~2.59	0.369	1.773	0.129~24.33	0.668	2.588	0.249~26.845	0.426
RIPK1	2.588	0.762~8.786	0.127	0.828	0.143~4.799	0.833	1.932	0.189~19.76	0.579	1.399	0.123~15.976	0.787
BPHL	1.118	0.524~2.384	0.774	1.298	0.496~3.394	0.595	2.476	0.278~22.043	0.416	1.442	0.365~5.697	0.601
F13A1	0.957	0.7~1.31	0.784	0.843	0.539~1.317	0.452	2.729	1.112~6.693	0.028	1.085	0.494~2.384	0.839
LY86	0.696	0.426~1.138	0.149	1.295	0.568~2.955	0.539	4.144	0.726~23.647	0.11	2.451	0.804~7.475	0.115
BMP6	0.979	0.525~1.825	0.946	0.569	0.192~1.69	0.31	24.794	0.666~923.219	0.082	0.985	0.224~4.333	0.984
GCNT2	1.554	0.711~3.399	0.269	4.805	0.205~112.754	0.33	0.731	0.002~253.036	0.916	0.8	0.005~121.361	0.93
EDN1	1.054	0.76~1.46	0.754	1.492	0.546~4.076	0.436	0.886	0.002~519.363	0.97	1.273	0.268~6.061	0.761
RANBP9	2.179	0.744~6.383	0.156	2.411	0.334~17.398	0.383	0.401	0.016~10.075	0.579	1.26	0.05~31.625	0.888
CD83	0.954	0.516~1.765	0.881	0.27	0.082~0.892	0.032	5.553	0.327~94.299	0.235	0.157	0.023~1.091	0.061
NUP153	2.042	0.914~4.565	0.082	2.618	0.472~14.518	0.271	0.029	0~13.649	0.259	6.585	0.501~86.618	0.152
PRL	1.162	0.361~3.744	0.802	1.536	0.261~9.017	0.635	3.299	0.103~106.016	0.5	1.331	0.088~20.156	0.837
TRIM38	1.099	0.43~2.804	0.844	0.285	0.085~0.95	0.041	2.832	0.291~27.542	0.37	0.635	0.102~3.938	0.625
HFE	1.027	0.459~2.297	0.948	0.099	0.014~0.708	0.021	7.305	0.404~132.031	0.178	0.659	0.024~18.443	0.806
BTN3A2	1.148	0.591~2.23	0.684	0.316	0.185~0.54	0	1.221	0.399~3.738	0.727	0.473	0.129~1.734	0.258
BTN2A2	1.67	0.706~3.954	0.243	0.843	0.059~12.058	0.9	0.032	0~22.482	0.304	1.552	0.031~77.176	0.825
BTN3A1	0.932	0.483~1.8	0.834	0.113	0.029~0.44	0.002	1.069	0.14~8.165	0.949	0.698	0.076~6.395	0.75
BTN3A3	0.752	0.398~1.423	0.381	0.262	0.132~0.52	0	1.332	0.457~3.879	0.599	0.721	0.18~2.891	0.644
BTN2A1	3.094	1.404~6.815	0.005	0.708	0.115~4.374	0.71	0.462	0.044~4.885	0.521	1.037	0.064~16.806	0.98
BTN1A1	1.299	0.796~2.118	0.295	1.642	0.341~7.908	0.536	9.099	0.097~849.938	0.34	1.029	0.065~16.271	0.984
PRSS16	1.2	0.632~2.279	0.577	1.123	0.506~2.49	0.776	4.99	0.478~52.094	0.179	1.104	0.248~4.916	0.897
TRIM27	1.648	0.611~4.45	0.324	0.633	0.161~2.482	0.511	2.268	0.167~30.855	0.539	0.772	0.087~6.882	0.816
MOG	3.982	0.007~2178.187	0.668	0.34	0.009~13.051	0.562	9.914	0.004~22625.036	0.561	1.042	0.004~259.845	0.988
HLA-F	1.11	0.736~1.673	0.619	0.251	0.094~0.669	0.006	1.075	0.276~4.192	0.917	1.126	0.225~5.643	0.885
HLA-G	0.926	0.683~1.257	0.623	0.23	0.063~0.831	0.025	0.783	0.115~5.308	0.802	1.054	0.118~9.439	0.963
HLA-A	1.077	0.628~1.847	0.788	0.162	0.026~1.024	0.053	1.641	0.118~22.85	0.712	1.241	0.052~29.526	0.894
TRIM15	1.159	0.73~1.842	0.531	1.034	0.41~2.609	0.944	1.445	0.27~7.744	0.667	0.754	0.175~3.255	0.705
TRIM26	3.182	1.145~8.842	0.026	0.593	0.106~3.327	0.553	0.546	0.014~20.954	0.745	0.239	0.012~4.947	0.355
HLA-E	1.24	0.642~2.393	0.521	0.557	0.206~1.504	0.248	4.174	0.723~24.112	0.11	1.586	0.308~8.168	0.581
ABCF1	4.457	1.659~11.972	0.003	0.523	0.079~3.463	0.501	0.455	0.018~11.668	0.634	0.422	0.018~9.808	0.591
PPP1R10	3.507	1.205~10.209	0.021	1.18	0.27~5.158	0.826	0.612	0.067~5.595	0.664	7.138	0.475~107.325	0.155
TUBB	1.69	0.698~4.094	0.245	0.215	0.056~0.823	0.025	0.351	0.02~6.11	0.473	0.194	0.019~2.011	0.169
IER3	1.259	0.84~1.887	0.264	1.779	0.76~4.165	0.184	0.627	0.116~3.384	0.587	1.756	0.399~7.717	0.456
DDR1	3.085	1.191~7.992	0.02	3.51	0.672~18.339	0.137	1.721	0.132~22.465	0.679	11.431	0.626~208.668	0.1
HLA-C	1.232	0.689~2.203	0.481	0.186	0.055~0.629	0.007	1.122	0.102~12.392	0.925	0.801	0.076~8.41	0.853
HLA-B	1.182	0.731~1.912	0.494	0.203	0.074~0.551	0.002	0.585	0.128~2.68	0.49	1.094	0.149~8.033	0.929
MICA	1.152	0.584~2.273	0.682	0.485	0.203~1.16	0.104	1.811	0.097~33.866	0.691	0.519	0.145~1.852	0.312
MICB	0.925	0.612~1.396	0.709	0.653	0.398~1.074	0.093	1.047	0.502~2.182	0.903	1.232	0.487~3.116	0.659
NFKBIL1	1.901	0.769~4.699	0.164	3.55	0.297~42.498	0.317	2.004	0.032~125.706	0.742	2.97	0.073~121.057	0.565
TNF	0.885	0.45~1.742	0.724	0.071	0.006~0.862	0.038	3.554	0.018~710.792	0.639	1.953	0.119~31.94	0.639
LTB	0.754	0.496~1.146	0.186	0.546	0.026~11.257	0.695	0.822	0.069~9.799	0.877	0.002	0~1.581	0.069
LST1	0.621	0.383~1.008	0.054	0.503	0.179~1.412	0.192	0.891	0.179~4.446	0.888	0.802	0.144~4.476	0.802
NCR3	0.42	0.176~1	0.05	0.771	0.038~15.457	0.865	0	0~1.146	0.054	0.024	0~4.132	0.156
AIF1	0.711	0.463~1.091	0.118	7.903	0.51~122.582	0.139	2.263	0.155~33.026	0.55	0.709	0.008~66.271	0.882
PRRC2A	2.503	1.057~5.927	0.037	5.341	0.865~32.978	0.071	1.098	0.055~21.868	0.951	0.656	0.031~13.971	0.787
BAG6	7.015	2.135~23.053	0.001	1	0.224~4.468	0.999	1.493	0.039~57.2	0.829	0.525	0.05~5.568	0.593
APOM	1.255	0.801~1.965	0.321	0.307	0.057~1.658	0.17	0.883	0.019~42.095	0.95	0.485	0.052~4.515	0.525
GPANK1	0.814	0.315~2.103	0.671	1.581	0.282~8.846	0.602	0.09	0.005~1.707	0.109	1.248	0.061~25.33	0.886
ABHD16A	3.258	1.219~8.702	0.018	0.796	0.146~4.335	0.792	0.694	0.01~49.647	0.867	0.412	0.02~8.521	0.566
LY6G6E	2.243	1.39~3.619	0.001	5.685	0.546~59.183	0.146	0.006	0~0.328	0.012	2.579	0.056~118.434	0.627
LY6G6D	1.129	0.966~1.321	0.128	1.284	0.955~1.727	0.098	0.779	0.438~1.383	0.393	1.36	0.821~2.253	0.232
LY6G6C	1.115	0.785~1.584	0.544	1.973	0.197~19.779	0.563	0.161	0.002~11.331	0.4	2.292	0.057~91.334	0.659
DDAH2	2.345	1.24~4.433	0.009	1.486	0.598~3.695	0.394	0.692	0.196~2.444	0.568	2.098	0.492~8.951	0.317
HSPA1L	1.619	0.71~3.692	0.252	2.802	0.511~15.366	0.235	3.422	0.161~72.81	0.43	3.589	0.21~61.321	0.378
HSPA1A	1.58	1.158~2.155	0.004	1.448	0.837~2.506	0.185	1.363	0.643~2.886	0.419	1.908	0.779~4.673	0.157
NEU1	1.635	0.94~2.843	0.082	1.212	0.526~2.796	0.651	0.436	0.089~2.142	0.307	1.039	0.28~3.857	0.954
EHMT2	3.342	1.581~7.067	0.002	0.504	0.16~1.59	0.243	0.148	0.008~2.639	0.194	0.521	0.058~4.641	0.559
C2	1.296	0.848~1.979	0.231	0.453	0.162~1.263	0.13	0.147	0.015~1.469	0.103	0.512	0.11~2.386	0.394
SKIV2L	2.789	1.368~5.684	0.005	0.282	0.029~2.776	0.278	0.018	0~3.426	0.134	0.108	0.003~3.808	0.221
C4A	1.025	0.556~1.888	0.938	33.973	1.641~703.261	0.023	0.009	0~37.407	0.268	7.328	0.007~7251.204	0.571
FKBPL	0.989	0.392~2.496	0.981	0.793	0.121~5.211	0.81	0.037	0.001~1.369	0.073	0.582	0.031~10.983	0.718
RNF5	1.502	0.58~3.888	0.402	1.108	0.249~4.918	0.893	2.685	0.152~47.593	0.501	0.936	0.085~10.362	0.957
AGER	1.686	1.015~2.8	0.043	0.144	0.003~5.986	0.308	0.114	0.003~4.234	0.239	0	0~0.183	0.015
PBX2	2.493	1.27~4.892	0.008	1.107	0.205~5.995	0.906	0.334	0.016~6.825	0.476	0.778	0.055~11.066	0.853
GPSM3	0.724	0.411~1.276	0.264	3.528	0.504~24.692	0.204	1.005	0.072~14.067	0.997	3.533	0.17~73.421	0.415
NOTCH4	1.573	0.889~2.78	0.12	1.212	0.166~8.838	0.85	17.159	0.182~1618.521	0.22	0.425	0.008~21.714	0.67
BTNL2	0.149	0~611.702	0.654	1.957	0.076~50.448	0.685	1.569	0.078~31.381	0.768	0.115	0.002~8.758	0.328
HLA-DRA	0.778	0.549~1.101	0.156	0.51	0.343~0.757	0.001	1.358	0.47~3.927	0.572	0.742	0.34~1.618	0.453
HLA-DRB1	0.846	0.599~1.195	0.342	0.419	0.228~0.768	0.005	1.292	0.447~3.735	0.637	0.708	0.255~1.967	0.507
HLA-DQA1	0.812	0.584~1.128	0.214	0.974	0.637~1.491	0.905	1.167	0.647~2.104	0.608	1.265	0.807~1.983	0.305
HLA-DQB1	0.815	0.609~1.09	0.167	0.407	0.239~0.694	0.001	1.293	0.467~3.582	0.621	0.643	0.234~1.765	0.391
HLA-DQB2	0.935	0.688~1.27	0.666	0.239	0.036~1.571	0.136	0.525	0.049~5.586	0.593	0.022	0~1.141	0.058
HLA-DOB	1.286	0.709~2.331	0.408	0.137	0.005~3.683	0.236	0.289	0.004~19.25	0.562	0.043	0~10.844	0.265
TAP2	0.851	0.464~1.563	0.603	0.501	0.193~1.295	0.153	1.245	0.432~3.589	0.685	1.738	0.421~7.168	0.445
PSMB8	0.89	0.429~1.847	0.755	0.169	0.04~0.706	0.015	1.184	0.319~4.392	0.801	0.475	0.056~4.059	0.496
PSMB9	0.995	0.632~1.568	0.983	0.21	0.073~0.604	0.004	1.313	0.529~3.261	0.557	0.532	0.127~2.229	0.388
TAP1	0.988	0.584~1.673	0.965	0.189	0.059~0.607	0.005	1.563	0.636~3.84	0.33	0.405	0.068~2.404	0.32
HLA-DMB	0.751	0.495~1.139	0.178	0.555	0.317~0.969	0.038	1.248	0.499~3.117	0.636	0.729	0.295~1.797	0.492
HLA-DMA	0.768	0.488~1.209	0.254	0.408	0.232~0.718	0.002	1.172	0.562~2.447	0.672	0.667	0.269~1.653	0.382
HLA-DOA	0.828	0.552~1.242	0.362	0.536	0.076~3.786	0.531	0.539	0.035~8.261	0.657	0.061	0.001~2.571	0.143
HLA-DPA1	0.752	0.535~1.058	0.101	0.553	0.356~0.86	0.008	0.889	0.348~2.269	0.806	0.716	0.339~1.515	0.383
HLA-DPB1	0.801	0.556~1.155	0.235	0.505	0.291~0.878	0.015	1.241	0.48~3.207	0.656	0.848	0.32~2.245	0.74
RXRB	2.805	0.966~8.144	0.058	5.417	0.899~32.633	0.065	7.046	0.377~131.716	0.191	4.905	0.301~79.873	0.264
TAPBP	0.961	0.526~1.755	0.898	3.969	0.316~49.817	0.285	0.468	0.05~4.345	0.504	7.295	0.074~718.35	0.396
DAXX	4.437	1.312~15.008	0.017	0.149	0.02~1.093	0.061	3.029	0.048~189.99	0.6	0.222	0.007~7.411	0.401
BAK1	0.56	0.27~1.164	0.12	0.968	0.133~7.023	0.974	0.46	0.03~6.96	0.575	0.254	0.007~8.589	0.445
ITPR3	1.596	0.847~3.009	0.148	10.673	1.055~107.966	0.045	0.02	0~2.924	0.124	1.662	0.031~88.725	0.802
MLN	0.668	0.263~1.693	0.395	0.786	0.163~3.791	0.765	0	0~0.368	0.027	11.433	0.194~672.949	0.241
PACSIN1	1.242	0.406~3.804	0.704	5.497	0.295~102.281	0.253	0.124	0.004~3.666	0.227	0.105	0.001~14.703	0.372
SCUBE3	1.248	0.814~1.915	0.31	2.11	0.198~22.447	0.536	1.83	0.101~33.146	0.683	0.484	0.011~20.946	0.706
DEF6	1.997	0.977~4.081	0.058	0.245	0.022~2.755	0.255	0.349	0.007~18.167	0.602	0.261	0.006~10.916	0.481
PPARD	1.432	0.677~3.03	0.348	3.645	0.278~47.718	0.324	1.556	0.046~52.502	0.805	10.717	0.265~433.327	0.209
FKBP5	0.909	0.517~1.601	0.742	0.302	0.115~0.792	0.015	1.173	0.246~5.579	0.841	1.055	0.199~5.605	0.95
MAPK14	1.325	0.522~3.364	0.554	1.285	0.255~6.488	0.761	4.096	0.274~61.169	0.307	0.7	0.053~9.338	0.788
MAPK13	4.734	1.604~13.972	0.005	0.945	0.37~2.417	0.907	0.095	0.01~0.935	0.044	0.749	0.141~3.988	0.734
GLP1R	1.079	0.132~8.844	0.943	2.187	0.201~23.809	0.521	1.08	0.043~27.219	0.962	0.683	0.017~28.011	0.841
UNC5CL	1.038	0.718~1.502	0.841	0.602	0.301~1.203	0.151	1.667	0.478~5.812	0.423	0.441	0.146~1.337	0.148
NFYA	1.713	0.692~4.237	0.244	0.711	0.172~2.939	0.637	10.636	0.915~123.605	0.059	0.424	0.031~5.827	0.521
TREML1	0.618	0.168~2.278	0.47	0.18	0.017~1.899	0.154	0.066	0~23.063	0.363	0.06	0.001~4.382	0.199
TREM2	0.777	0.564~1.07	0.123	1.274	0.439~3.698	0.656	1.257	0.307~5.14	0.75	2.085	0.426~10.21	0.365
TREML2	1.401	0.959~2.046	0.081	0.588	0.029~12.115	0.731	0.034	0~8.019	0.226	0.823	0.011~60.371	0.929
TREM1	0.919	0.619~1.362	0.672	0.953	0.606~1.498	0.835	2.174	0.734~6.436	0.161	1.773	0.887~3.544	0.105
NCR2	0.311	0.016~5.9	0.437	1.935	0.135~27.807	0.627	0.022	0~3.142	0.132	0.06	0~7.849	0.257
PGC	1.443	1.082~1.926	0.013	2.16	0.991~4.709	0.053	0.026	0~7.438	0.206	0.693	0.059~8.134	0.77
PTCRA	0.369	0.079~1.725	0.205	1.856	0.158~21.798	0.623	1.768	0.024~129.355	0.795	0.147	0~43.827	0.509
CNPY3	1.827	0.699~4.775	0.219	2.314	0.523~10.234	0.269	2.597	0.261~25.887	0.416	1.851	0.181~18.926	0.604
HSP90AB1	2.183	1.062~4.484	0.034	0.502	0.242~1.038	0.063	1.463	0.29~7.375	0.645	1.738	0.236~12.795	0.587
NFKBIE	0.828	0.34~2.015	0.677	3.162	0.685~14.602	0.14	1.784	0.097~32.792	0.697	0.748	0.039~14.433	0.847
TNFRSF21	0.963	0.451~2.057	0.922	2.137	0.625~7.307	0.226	10.795	1.683~69.26	0.012	4.013	0.54~29.843	0.175
RHAG	0.794	0.279~2.259	0.665	3.139	0.082~120.929	0.539	463.351	0.001~153854799.225	0.344	2.843	0.012~693.763	0.71
CRISP3	0.09	0~38.686	0.436	0.475	0.017~13.503	0.663	0	0~36.179	0.132	0.831	0.048~14.369	0.899
IL17A	0.537	0.228~1.265	0.155	0.343	0.01~11.75	0.553	0.111	0~1240.368	0.644	0.004	0~1.429	0.065
IL17F	0.431	0.119~1.57	0.202	0.218	0.017~2.827	0.244	0.058	0.001~2.786	0.149	0.059	0.001~3.684	0.179
BMP5	0.868	0.516~1.459	0.592	1.42	0.803~2.512	0.228	1.477	0.183~11.953	0.714	1.274	0.512~3.169	0.602
MB21D1	0.937	0.625~1.405	0.754	0.445	0.228~0.866	0.017	0.641	0.146~2.822	0.557	0.693	0.254~1.892	0.475
CD109	1.026	0.711~1.481	0.891	0.795	0.498~1.269	0.336	1.731	0.804~3.727	0.16	1.336	0.57~3.131	0.505
IRAK1BP1	0.803	0.414~1.558	0.517	0.458	0.201~1.042	0.063	1.172	0.339~4.056	0.802	0.54	0.158~1.843	0.325
NT5E	0.892	0.639~1.246	0.503	0.987	0.587~1.658	0.959	3.225	0.983~10.587	0.053	1.27	0.564~2.861	0.564
CGA	0.487	0.079~3.013	0.439	1.101	0.063~19.355	0.948	3.86	0.129~115.869	0.436	1.348	0.019~96.81	0.891
CASP8AP2	1.03	0.534~1.985	0.93	0.181	0.01~3.283	0.248	0.96	0.004~244.146	0.988	0.437	0.006~34.051	0.709
BACH2	0.623	0.126~3.074	0.561	0.854	0.404~1.803	0.678	28.004	1.704~460.171	0.02	1.627	0.429~6.173	0.474
MAP3K7	2.09	0.682~6.403	0.197	1.091	0.297~4.005	0.895	8.413	0.593~119.33	0.116	0.38	0.048~3.013	0.36
POU3F2	2.479	1.222~5.026	0.012	4.441	0.198~99.548	0.347	0.001	0~0.099	0.005	33.373	0.417~2667.864	0.117
MCHR2	1054.8	0.006~175619966.318	0.256	0.319	0.008~12.77	0.544	0.767	0.002~291.252	0.93	0.266	0.001~80.719	0.65
ASCC3	0.907	0.381~2.158	0.825	0.674	0.168~2.705	0.578	0.304	0.028~3.261	0.326	0.307	0.044~2.163	0.236
HACE1	0.872	0.324~2.35	0.787	0.697	0.235~2.067	0.515	1.712	0.192~15.286	0.63	1.052	0.182~6.092	0.955
ATG5	0.609	0.236~1.574	0.306	4.573	0.58~36.071	0.149	0.5	0.023~10.775	0.658	10.287	0.21~504.739	0.241
NR2E1	4.006	0~272560.543	0.807	9.946	0.607~163.034	0.107	0.003	0~9.646	0.155	3.011	0.027~340.548	0.648
FOXO3	1.552	0.889~2.708	0.122	2.143	0.719~6.386	0.171	0.753	0.172~3.294	0.706	1.772	0.347~9.049	0.492
CD164	1.133	0.547~2.346	0.737	7.261	1.483~35.556	0.014	1.503	0.038~59.056	0.828	7.034	0.399~124.138	0.183
WASF1	1.485	0.926~2.379	0.101	1.218	0.631~2.353	0.557	2.061	0.684~6.209	0.199	1.738	0.638~4.739	0.28
FYN	1.514	0.923~2.483	0.101	0.73	0.361~1.474	0.38	1.609	0.405~6.396	0.499	0.876	0.224~3.426	0.849
HDAC2	1.713	0.7~4.191	0.239	0.653	0.149~2.864	0.572	0.759	0.088~6.524	0.802	0.416	0.05~3.493	0.419
GOPC	1.195	0.546~2.62	0.656	0.549	0.102~2.962	0.486	2.173	0.174~27.186	0.547	0.195	0.019~1.979	0.167
GJA1	0.978	0.621~1.543	0.925	0.77	0.406~1.461	0.423	1.452	0.422~5	0.554	0.984	0.301~3.215	0.978
HSF2	1.217	0.51~2.903	0.658	0.272	0.068~1.084	0.065	6.39	0.564~72.406	0.134	0.194	0.027~1.407	0.105
FABP7	0.444	0.039~5.007	0.511	1.235	0.189~8.047	0.826	0.007	0~2.517	0.098	1.081	0.07~16.806	0.956
ARG1	0.857	0.223~3.3	0.823	3.897	0.186~81.498	0.381	0.005	0~2.347	0.091	4.252	0.034~532.158	0.557
CTGF	0.921	0.642~1.321	0.656	0.699	0.403~1.213	0.203	2.314	0.738~7.258	0.15	1.278	0.49~3.333	0.616
VNN2	0.85	0.553~1.308	0.461	0.723	0.354~1.478	0.374	1.177	0.407~3.407	0.763	1.003	0.376~2.672	0.995
MAP3K5	0.484	0.24~0.975	0.042	1.833	0.799~4.204	0.153	2.774	0.517~14.9	0.234	2.26	0.683~7.479	0.182
IL20RA	0.778	0.522~1.162	0.22	1.878	0.949~3.717	0.071	0.547	0.249~1.198	0.132	2.225	0.738~6.707	0.155
IL22RA2	0.179	0.028~1.131	0.067	0.839	0.206~3.41	0.806	1.466	0.009~247.197	0.884	0.394	0.026~5.972	0.502
IFNGR1	0.552	0.287~1.059	0.074	0.454	0.092~2.245	0.333	1.347	0.132~13.768	0.801	0.937	0.089~9.921	0.957
TNFAIP3	1.099	0.628~1.924	0.741	0.455	0.22~0.939	0.033	1.719	0.452~6.53	0.427	0.881	0.21~3.696	0.862
NMBR	0.003	0~56.301	0.248	0.398	0.021~7.435	0.537	9.569	0.167~546.696	0.274	0.001	0~0.413	0.025
TAB2	0.964	0.398~2.334	0.935	0.988	0.161~6.064	0.99	4.308	0.279~66.432	0.295	8.052	0.199~326.4	0.269
RAET1E	0.267	0.085~0.838	0.024	2.722	0.099~74.694	0.554	7.942	0.052~1203.019	0.419	1.204	0.006~228.958	0.945
ULBP2	1.033	0.734~1.455	0.851	0.238	0.039~1.467	0.122	1.42	0.063~31.845	0.825	0.174	0.009~3.565	0.256
ULBP1	0.598	0.254~1.408	0.239	1.217	0.044~33.378	0.907	4.75	0.027~843.023	0.555	0.004	0~0.931	0.047
ULBP3	0.832	0.485~1.428	0.504	0.162	0.016~1.613	0.121	0.324	0.014~7.518	0.483	0.336	0.009~12.238	0.552
ESR1	0.021	0~1.627	0.082	0.73	0.266~2.005	0.542	3.132	0.051~192.151	0.587	0.894	0.217~3.681	0.876
VIP	1.11	0.871~1.413	0.398	1.059	0.784~1.43	0.708	0.936	0.468~1.873	0.852	1.863	0.84~4.129	0.126
OPRM1	6265.12	0~142445223293257	0.472	0.229	0.003~15.112	0.49	0.017	0~118.21	0.365	7.275	0.054~973.031	0.427
NOX3	17.486	0.066~4631.162	0.315	0.146	0.007~2.878	0.206	49.435	0.277~8824.198	0.14	0.067	0~12.444	0.31
IGF2R	1.722	0.86~3.451	0.125	1.322	0.369~4.735	0.668	0.348	0.061~1.982	0.234	0.636	0.09~4.493	0.65
SLC22A3	1.248	0.829~1.88	0.289	2.125	1.005~4.491	0.048	1.06	0.416~2.704	0.902	1.407	0.429~4.619	0.573
LPA	0.753	0.004~155.131	0.917	1.311	0.015~114.108	0.905	1.088	0.002~688.829	0.98	7.376	0.013~4077.605	0.535
PLG	142.139	0.361~55942.915	0.104	3.77	0.116~122.052	0.454	0.063	0~22.654	0.357	0.075	0~16.95	0.349
MAP3K4	3.095	0.932~10.283	0.065	0.164	0.029~0.933	0.042	0.894	0.068~11.677	0.932	0.169	0.014~2.029	0.161
PARK2	0.679	0.275~1.676	0.401	0.337	0.005~22.637	0.612	1.066	0.032~35.474	0.971	0.417	0~495.423	0.809
CCR6	1.721	0.385~7.684	0.477	0.226	0.097~0.524	0.001	0.213	0.008~5.632	0.355	0.284	0.078~1.033	0.056
MLLT4	2.999	1.238~7.266	0.015	2.717	0.232~31.879	0.426	0.07	0.002~2.552	0.147	2.362	0.038~146.018	0.683
PSMB1	1.281	0.477~3.441	0.623	0.094	0.013~0.665	0.018	1.948	0.059~64.458	0.709	0.08	0.005~1.311	0.077
PDCD2	1.283	0.516~3.188	0.592	1.856	0.48~7.176	0.37	0.867	0.113~6.637	0.891	0.856	0.115~6.359	0.879
PDGFA	0.794	0.485~1.3	0.359	1.133	0.459~2.796	0.786	1.669	0.271~10.28	0.581	1.132	0.265~4.847	0.867
GPER1	0.825	0.504~1.349	0.443	0.975	0.267~3.556	0.969	0.569	0.006~54.429	0.809	0.352	0.014~8.985	0.528
CARD11	1.179	0.921~1.511	0.191	1.124	0.083~15.306	0.93	0.127	0.006~2.535	0.177	0.467	0.006~36.314	0.732
RAC1	0.762	0.291~1.996	0.58	0.166	0.036~0.759	0.021	0.35	0.04~3.067	0.343	0.657	0.068~6.389	0.717
AHR	0.818	0.442~1.512	0.521	0.863	0.288~2.588	0.793	2.312	0.401~13.315	0.348	0.38	0.07~2.073	0.263
IL6	0.835	0.605~1.153	0.274	0.771	0.523~1.136	0.188	1.429	0.474~4.306	0.526	0.98	0.549~1.751	0.947
NOD1	1.485	0.638~3.457	0.359	1.492	0.309~7.195	0.618	0.338	0.009~12.773	0.558	0.437	0.027~7.099	0.561
CRHR2	2.499	0.418~14.945	0.315	0.97	0.06~15.673	0.983	3.192	0.054~189.644	0.578	0.103	0.001~14.862	0.371
GHRHR	1.732	0.135~22.262	0.673	0.774	0.058~10.38	0.847	0.058	0~8.455	0.263	0.152	0.003~7.545	0.345
ADCYAP1R1	1.069	0.206~5.556	0.937	8.193	0.3~223.58	0.213	0.311	0~810.515	0.771	2.23	0.012~424.756	0.765
ELMO1	0.75	0.385~1.464	0.399	0.343	0.103~1.138	0.08	2.949	0.427~20.361	0.273	0.489	0.068~3.529	0.478
INHBA	0.988	0.699~1.397	0.947	0.879	0.431~1.791	0.722	3.902	0.22~69.12	0.353	1.873	0.656~5.346	0.241
PSMA2	0.907	0.003~268.946	0.973	0.82	0.122~5.537	0.839	0.565	0.052~6.117	0.638	0.121	0.007~2.082	0.146
PPIA	0.878	0.393~1.96	0.751	0.759	0.035~16.357	0.86	0.001	0~0.55	0.033	0.417	0.002~114.865	0.761
IKZF1	0.592	0.312~1.123	0.109	1.089	0.032~36.802	0.962	7520.58	2.505~22577201.992	0.029	2.332	0.01~518.499	0.759
EGFR	0.609	0.305~1.219	0.161	2.493	0.347~17.929	0.364	1.532	0.596~3.938	0.376	12.592	0.642~246.965	0.095
TPST1	0.816	0.471~1.413	0.468	0.883	0.405~1.926	0.754	1.583	0.205~12.226	0.66	0.987	0.267~3.65	0.984
SBDS	1.395	0.696~2.797	0.348	0.83	0.177~3.903	0.814	0.77	0.156~3.798	0.748	2.97	0.166~53.039	0.459
TRIM50	2.252	0.329~15.406	0.408	0.111	0.004~2.94	0.189	2.447	0.001~4835.383	0.817	0.044	0~36.922	0.363
FKBP6	0.004	0~434.718	0.35	3.646	0.309~42.964	0.304	0.086	0~19.121	0.374	1.65	0.035~78.261	0.799
BCL7B	0.777	0.242~2.491	0.671	5.443	0.529~56.027	0.154	0.141	0.003~5.91	0.304	3.189	0.029~345.571	0.628
CLDN4	1.329	0.76~2.323	0.318	1.851	0.056~61.277	0.73	1.09	0.009~125.467	0.972	0.604	0.003~115.73	0.851
ELN	1.062	0.76~1.484	0.724	5.599	0.872~35.943	0.069	0.73	0.188~2.836	0.65	0.525	0.02~13.605	0.698
NCF1	0.928	0.517~1.668	0.804	0.517	0.189~1.413	0.198	0.898	0.199~4.056	0.888	0.969	0.196~4.791	0.969
CCL26	0.648	0.397~1.057	0.082	0.615	0.247~1.533	0.297	0.947	0.335~2.681	0.919	1.075	0.538~2.146	0.838
CCL24	1.095	0.853~1.406	0.476	0.754	0.455~1.248	0.272	0.375	0.1~1.405	0.146	1.252	0.543~2.889	0.598
FGL2	0.789	0.537~1.158	0.227	0.539	0.348~0.834	0.005	0.856	0.369~1.988	0.718	0.605	0.263~1.39	0.237
CD36	0.797	0.45~1.409	0.435	0.796	0.488~1.299	0.361	3.384	1.108~10.337	0.032	1.756	0.823~3.744	0.145
SEMA3C	0.904	0.581~1.404	0.652	5.622	1.446~21.856	0.013	1.041	0.385~2.814	0.936	7.34	0.617~87.285	0.115
HGF	0.755	0.266~2.146	0.598	0.793	0.412~1.528	0.489	1.402	0.338~5.804	0.642	0.617	0.223~1.707	0.352
SEMA3E	0.945	0.381~2.342	0.903	0.73	0.133~4.018	0.718	0.184	0~956.652	0.698	0.796	0.043~14.659	0.878
SEMA3A	1.394	0.965~2.014	0.077	0.855	0.461~1.587	0.62	0.901	0.292~2.782	0.856	0.582	0.203~1.668	0.314
SEMA3D	0.765	0.268~2.18	0.616	0.61	0.039~9.55	0.724	0.657	0.003~167.913	0.882	6.803	0.077~604.771	0.402
ABCB1	0.998	0.767~1.297	0.985	0.915	0.625~1.34	0.648	1.179	0.648~2.147	0.589	0.782	0.422~1.449	0.435
FZD1	0.686	0.343~1.369	0.285	1.152	0.491~2.703	0.744	0.935	0.219~3.986	0.927	1.109	0.223~5.509	0.899
CDK6	1.006	0.499~2.03	0.987	3.115	0.604~16.078	0.175	0.22	0.012~3.91	0.303	3.119	0.252~38.642	0.376
CALCR	0.539	0.043~6.799	0.632	2.849	0.771~10.527	0.116	0.746	0.001~973.728	0.936	3.915	0.624~24.568	0.145
TFPI2	0.861	0.604~1.225	0.405	0.859	0.533~1.383	0.531	0.399	0.056~2.825	0.357	0.759	0.321~1.793	0.529
TAC1	0.976	0.744~1.279	0.859	1.158	0.907~1.48	0.239	1.158	0.766~1.751	0.486	1.104	0.727~1.676	0.643
TECPR1	1.448	0.742~2.825	0.278	0.966	0.248~3.762	0.96	7.976	0.638~99.656	0.107	0.693	0.08~5.994	0.739
AZGP1	1.04	0.799~1.353	0.772	1.263	0.788~2.026	0.332	1.464	0.703~3.048	0.309	1.138	0.53~2.444	0.74
ZNF3	1.598	0.66~3.87	0.299	7.373	1.748~31.105	0.007	2.133	0.307~14.846	0.444	4.411	0.393~49.561	0.229
TFR2	0.968	0.611~1.532	0.889	0.207	0.017~2.552	0.219	0.362	0.009~15.194	0.594	0.009	0~1.13	0.056
GNB2	1.148	0.546~2.416	0.715	5.34	1.332~21.401	0.018	0.574	0.07~4.704	0.605	1.709	0.071~41.246	0.741
EPO	0.335	0.02~5.611	0.447	0.13	0.007~2.343	0.167	0.06	0.002~1.802	0.105	0.445	0.005~41.969	0.727
ACHE	1.042	0.747~1.453	0.809	3.409	0.229~50.647	0.373	1.499	0.069~32.782	0.797	0.275	0.003~25.208	0.576
MUC3A	0.845	0.562~1.27	0.418	12.075	1.924~75.764	0.008	1.229	0.133~11.394	0.856	1.248	0.084~18.518	0.872
MUC12	0.955	0.778~1.171	0.656	1.476	0.97~2.246	0.069	1.031	0.591~1.796	0.916	1.29	0.657~2.533	0.459
MUC17	1.143	0.961~1.358	0.13	0.719	0.437~1.185	0.196	0.949	0.573~1.573	0.839	0.833	0.434~1.596	0.581
TRIM56	1.665	0.788~3.519	0.182	1.911	0.371~9.848	0.439	9.485	0.762~118.002	0.08	0.482	0.023~10.252	0.64
SERPINE1	0.931	0.7~1.239	0.623	0.686	0.275~1.713	0.42	2.284	0.095~54.724	0.61	1.167	0.45~3.024	0.751
VGF	1.285	0.91~1.814	0.154	7.497	1.007~55.792	0.049	0.326	0.008~13.006	0.552	0.238	0.007~8.479	0.431
PSMC2	1.012	0.316~3.236	0.984	0.297	0.1~0.882	0.029	1.739	0.273~11.084	0.558	0.262	0.047~1.461	0.127
NAMPT	0.82	0.48~1.401	0.467	0.415	0.196~0.879	0.022	0.964	0.201~4.625	0.963	0.611	0.166~2.252	0.459
PIK3CG	0.524	0.23~1.19	0.122	0.417	0.104~1.677	0.218	1.759	0.164~18.926	0.641	0.786	0.099~6.227	0.819
SLC26A4	0.595	0.148~2.397	0.465	0.798	0.161~3.941	0.781	0.671	0~916.535	0.914	1.391	0.078~24.753	0.822
LAMB1	1.366	0.822~2.271	0.228	0.643	0.212~1.945	0.434	1.83	0.406~8.252	0.431	0.223	0.032~1.543	0.128
IFRD1	1.342	0.703~2.561	0.372	2.386	0.805~7.073	0.117	0.951	0.207~4.376	0.949	1.226	0.179~8.4	0.836
CAV1	0.917	0.559~1.505	0.733	0.645	0.348~1.197	0.164	1.751	0.447~6.861	0.421	0.554	0.132~2.327	0.42
MET	0.845	0.502~1.422	0.526	1.522	0.552~4.194	0.417	2.432	0.332~17.831	0.382	0.789	0.155~4.016	0.775
CFTR	0.927	0.715~1.201	0.566	1.437	0.801~2.578	0.224	0.996	0.517~1.92	0.99	1.502	0.576~3.917	0.406
FAM3C	1.194	0.632~2.258	0.585	1.019	0.292~3.557	0.976	1.424	0.156~12.972	0.754	0.905	0.127~6.477	0.921
LEP	0.631	0.182~2.186	0.468	1.622	0.348~7.558	0.538	6.909	0.067~714.064	0.414	6.543	1.184~36.163	0.031
IRF5	1.169	0.687~1.991	0.564	2.708	0.298~24.638	0.377	0.041	0.001~3.212	0.151	11.581	0.279~480.46	0.198
UBE2H	1.712	0.794~3.69	0.17	0.266	0.071~0.991	0.049	0.712	0.055~9.265	0.795	3.607	0.303~42.93	0.31
PLXNA4	1.232	0.525~2.888	0.632	7.903	0.825~75.714	0.073	0.09	0.001~10.008	0.317	7.841	0.285~215.677	0.223
CNOT4	1.254	0.366~4.301	0.718	3.962	0.495~31.724	0.195	11.835	0.293~478.025	0.19	1.291	0.029~57.708	0.895
PTN	1.069	0.652~1.752	0.792	0.149	0.006~4.005	0.257	1.213	0.018~79.673	0.928	0.373	0.002~84.475	0.721
TRIM24	1.426	0.613~3.32	0.41	2.631	0.9~7.69	0.077	0.868	0.058~13.07	0.919	2.101	0.37~11.921	0.402
ZC3HAV1L	0.771	0.409~1.453	0.421	0.356	0.041~3.115	0.351	9.75	1.995~47.643	0.005	0.721	0.035~14.761	0.832
ZC3HAV1	0.753	0.267~2.119	0.591	4.609	1.059~20.064	0.042	0.636	0.103~3.947	0.627	3.068	0.189~49.716	0.43
TBXAS1	1.223	0.81~1.846	0.339	1.274	0.547~2.963	0.574	1.185	0.287~4.898	0.815	1.258	0.359~4.413	0.72
BRAF	1.741	0.593~5.107	0.313	7.427	1.487~37.09	0.015	5.664	0.284~112.841	0.256	6.617	0.535~81.891	0.141
CLEC5A	0.872	0.543~1.4	0.571	0.86	0.544~1.362	0.521	1.925	0.589~6.292	0.278	1.378	0.698~2.719	0.355
KEL	0.672	0.094~4.831	0.693	0.182	0.006~5.607	0.33	0.351	0.003~45.938	0.674	0.018	0~3.774	0.14
CASP2	0.985	0.342~2.836	0.978	2.696	0.5~14.541	0.249	0.399	0.043~3.693	0.418	1.827	0.133~25.138	0.652
ZYX	1.112	0.551~2.244	0.768	0.797	0.105~6.079	0.827	7.008	0.481~102.096	0.154	1.826	0.116~28.825	0.669
RARRES2	0.714	0.47~1.084	0.114	0.757	0.425~1.348	0.345	0.26	0.033~2.051	0.201	0.747	0.255~2.185	0.594
GIMAP8	1.059	0.627~1.789	0.831	0.48	0.283~0.814	0.006	1.257	0.318~4.973	0.744	0.639	0.206~1.983	0.439
GIMAP7	0.796	0.479~1.323	0.379	0.489	0.309~0.775	0.002	1.114	0.452~2.75	0.814	0.501	0.165~1.522	0.223
GIMAP4	0.856	0.537~1.366	0.515	0.5	0.278~0.899	0.021	1.477	0.603~3.617	0.394	0.596	0.189~1.879	0.377
GIMAP6	0.725	0.415~1.267	0.259	0.491	0.274~0.879	0.017	1.326	0.503~3.496	0.569	0.565	0.199~1.6	0.282
KCNH2	1.392	0.991~1.955	0.056	0.88	0.281~2.76	0.827	0.381	0.052~2.78	0.341	0.228	0.027~1.904	0.172
INSIG1	0.957	0.517~1.773	0.89	1.16	0.561~2.395	0.689	0.801	0.147~4.372	0.798	1.126	0.349~3.634	0.842
LMBR1	1.264	0.468~3.41	0.644	0.689	0.167~2.843	0.607	1.045	0.157~6.96	0.963	0.338	0.028~4.14	0.396
MNX1	1.258	0.738~2.143	0.399	2.086	0.69~6.306	0.193	1.031	0.08~13.301	0.981	1.465	0.275~7.795	0.655
VIPR2	1.363	0.465~3.994	0.573	0.579	0.038~8.855	0.695	0.373	0.004~31.166	0.662	0.07	0.002~2.878	0.161
DEFB1	0.931	0.737~1.178	0.553	0.921	0.621~1.365	0.682	0.482	0.138~1.681	0.252	0.856	0.451~1.624	0.633
DEFA6	0.942	0.82~1.082	0.398	0.849	0.637~1.133	0.267	1.364	0.87~2.136	0.176	0.542	0.228~1.289	0.166
DEFA4	0.957	0.051~18.096	0.977	0.481	0.017~13.957	0.67	0.009	0~1544.041	0.443	0.013	0~4.485	0.145
DEFA5	0.945	0.826~1.08	0.406	0.854	0.665~1.095	0.213	1.32	0.911~1.911	0.142	0.834	0.555~1.252	0.381
SPAG11A	0	0~Inf	0.634	7.338	0.131~412.399	0.332	0.838	0.033~20.992	0.914	440.032	0.421~459690.7	0.086
DEFB103A	0	0~Inf	0.387	0.681	0.034~13.471	0.801	0.227	0.002~23.836	0.532	0.007	0~1.512	0.07
DEFB4A	0.652	0.301~1.415	0.279	0.653	0.08~5.3	0.69	0.328	0.016~6.561	0.465	0.043	0~6.317	0.217
BLK	0.599	0.205~1.752	0.35	3.877	0.409~36.774	0.238	0.539	0.011~26.239	0.755	4.173	0.113~154.536	0.438
GATA4	0.946	0.651~1.374	0.771	0.375	0.016~8.664	0.54	0.067	0~10.882	0.298	0.073	0~16.345	0.343
CTSB	0.788	0.428~1.451	0.444	0.376	0.162~0.871	0.023	2.328	0.415~13.054	0.337	0.928	0.225~3.821	0.918
MSR1	0.869	0.607~1.242	0.44	2.266	0.498~10.32	0.29	2.139	0.483~9.481	0.317	3.066	0.337~27.908	0.32
FGF20	1.224	0.919~1.631	0.168	0.231	0.043~1.229	0.086	0.504	0.098~2.595	0.412	0.007	0~1.509	0.07
PDGFRL	0.952	0.626~1.447	0.817	0.827	0.491~1.394	0.476	1.54	0.327~7.25	0.585	1.197	0.583~2.457	0.625
FGL1	1.015	0.365~2.821	0.977	0.327	0.031~3.394	0.349	3.219	1.092~9.492	0.034	0.004	0~0.581	0.03
LPL	1.06	0.765~1.471	0.725	0.751	0.509~1.107	0.148	0.869	0.295~2.563	0.799	0.86	0.424~1.744	0.675
FGF17	4.552	1.312~15.799	0.017	1.186	0.063~22.376	0.909	1.514	0.04~56.844	0.822	0.058	0~22.255	0.348
BMP1	1.025	0.558~1.883	0.937	2.277	0.228~22.728	0.483	0.807	0.069~9.398	0.864	0.067	0.001~6.771	0.251
PPP3CC	0.766	0.391~1.501	0.438	0.16	0.049~0.524	0.002	2.576	0.212~31.244	0.457	0.297	0.041~2.146	0.229
TNFRSF10B	1.154	0.605~2.201	0.664	0.29	0.075~1.117	0.072	0.685	0.091~5.167	0.714	0.429	0.058~3.154	0.405
TNFRSF10C	0.919	0.542~1.558	0.754	0.276	0.03~2.582	0.259	0.144	0.003~6.032	0.309	0.164	0.004~6.659	0.339
TNFRSF10D	0.874	0.519~1.471	0.612	0.435	0.04~4.757	0.495	1.681	0.067~41.905	0.752	0.264	0.008~9.188	0.462
TNFRSF10A	0.957	0.54~1.697	0.881	0.316	0.106~0.938	0.038	0.895	0.19~4.223	0.889	0.277	0.05~1.553	0.145
STC1	1.254	0.823~1.912	0.293	0.846	0.494~1.451	0.544	5.296	1.223~22.933	0.026	1.271	0.477~3.387	0.632
ADAMDEC1	0.83	0.605~1.138	0.248	0.796	0.597~1.061	0.12	0.487	0.188~1.263	0.139	0.82	0.426~1.578	0.552
ADAM7	0	0~684439597869756	0.587	0.332	0.005~20.09	0.598	1.872	0.004~823.744	0.84	0.644	0.001~310.375	0.889
GNRH1	1.204	0.533~2.719	0.655	0.119	0.009~1.497	0.099	87.652	0.056~137704.271	0.234	0.776	0.021~28.498	0.89
EBF2	1.516	0.588~3.904	0.389	13.141	0.394~438.693	0.15	44.325	0.072~27303.595	0.247	8.195	0.032~2071.11	0.456
PTK2B	1.125	0.595~2.129	0.717	1.196	0.101~14.181	0.887	0.183	0.009~3.82	0.273	0.043	0.001~2.116	0.113
CLU	1.24	0.915~1.681	0.165	0.148	0.006~3.662	0.243	0.984	0.041~23.767	0.992	0.676	0.006~73.472	0.87
SCARA3	1.13	0.762~1.677	0.542	0.738	0.063~8.7	0.81	0.359	0.003~42.859	0.675	0.854	0.02~36.79	0.935
PNOC	0.305	0.103~0.901	0.032	0.899	0.361~2.237	0.819	1.186	0.057~24.831	0.912	0.859	0.212~3.474	0.831
BAG4	0.557	0.308~1.01	0.054	1.117	0.463~2.696	0.805	1.634	0.466~5.722	0.443	1.926	0.661~5.608	0.229
FGFR1	1.044	0.635~1.717	0.864	0.082	0.005~1.428	0.086	557.15	0.345~899207.515	0.093	0.207	0.003~15.08	0.472
ADAM9	0.836	0.525~1.332	0.451	0.366	0.187~0.715	0.003	1.234	0.363~4.197	0.736	0.475	0.132~1.714	0.256
IDO1	0.922	0.695~1.224	0.576	0.468	0.26~0.843	0.011	1.221	0.809~1.844	0.342	0.703	0.317~1.561	0.387
PLAT	0.917	0.565~1.49	0.727	0.862	0.395~1.879	0.708	0.94	0.371~2.384	0.897	1.001	0.257~3.894	0.999
IKBKB	1.114	0.484~2.565	0.799	1.955	0.827~4.624	0.127	2.613	0.387~17.65	0.324	0.461	0.062~3.423	0.449
CEBPD	0.605	0.39~0.939	0.025	1.379	0.439~4.334	0.582	1.576	0.282~8.808	0.604	1.061	0.175~6.415	0.949
PRKDC	1.006	0.573~1.763	0.985	1.445	0.638~3.272	0.378	0.623	0.161~2.409	0.493	1.592	0.47~5.388	0.455
UBE2V2	0.788	0.453~1.37	0.398	3.449	1.056~11.259	0.04	0.706	0.118~4.216	0.702	4.532	0.748~27.437	0.1
OPRK1	1.128	0.397~3.21	0.821	1.871	0.246~14.249	0.545	0.007	0~8.716	0.173	1.052	0.007~150.636	0.984
LYN	0.549	0.293~1.027	0.061	0.883	0.31~2.514	0.816	2.275	0.574~9.024	0.242	0.864	0.13~5.766	0.88
PENK	1.106	0.553~2.211	0.775	1.398	0.773~2.531	0.268	1.18	0.059~23.722	0.914	1.965	0.858~4.5	0.11
PDE7A	0.968	0.446~2.099	0.934	3.328	1.012~10.947	0.048	2.847	0.083~97.636	0.562	1.041	0.101~10.744	0.973
TRIM55	0.766	0.005~109.946	0.916	3.762	0.167~84.638	0.404	182.018	0.176~187852.545	0.142	0.07	0~13.645	0.323
CRH	2.77	0~3979588.15	0.888	0.467	0.022~10.012	0.626	0.924	0.03~28.871	0.964	0.103	0.001~18.296	0.39
COPS5	0.867	0.37~2.03	0.742	7.887	2.273~27.369	0.001	1.219	0.095~15.572	0.879	2.545	0.331~19.546	0.369
RPL7	1.187	0.724~1.947	0.497	116.201	2.75~4909.978	0.013	3.488	0.004~3006.067	0.717	63.014	0.086~46145.81	0.218
UBE2W	0.657	0.347~1.244	0.197	2.454	0.102~58.905	0.58	0.269	0.026~2.779	0.27	4.421	0.015~1294.539	0.608
TCEB1	0.611	0.271~1.377	0.235	3.946	1.202~12.956	0.024	0.612	0.131~2.851	0.532	1.552	0.284~8.477	0.612
LY96	0.756	0.53~1.08	0.124	0.792	0.503~1.248	0.316	1.298	0.591~2.85	0.515	1.046	0.44~2.49	0.918
PI15	1.131	0.743~1.723	0.566	2.504	0.337~18.601	0.37	1.696	0.09~32.106	0.725	1.425	0.04~50.931	0.846
HNF4G	0.827	0.489~1.4	0.48	2.928	0.625~13.705	0.173	1.305	0.537~3.173	0.556	10.614	0.972~115.939	0.053
IL7	0.656	0.402~1.07	0.091	1.38	0.803~2.37	0.243	1.788	0.621~5.151	0.282	1.019	0.421~2.467	0.967
FABP5	0.63	0.387~1.025	0.063	2.954	1.147~7.611	0.025	0.612	0.137~2.736	0.52	2.726	0.599~12.393	0.194
PMP2	5.617	0.136~231.56	0.363	0.687	0.061~7.735	0.761	3.87	0.014~1084.075	0.638	0.38	0.008~19.242	0.629
FABP4	0.9	0.675~1.2	0.472	0.919	0.696~1.214	0.552	1.82	1.163~2.848	0.009	1.294	0.876~1.912	0.195
WWP1	0.787	0.43~1.439	0.437	3.938	1.802~8.603	0.001	2.28	0.356~14.592	0.384	1.734	0.47~6.397	0.408
RIPK2	0.663	0.309~1.423	0.292	0.751	0.258~2.189	0.6	5.661	0.618~51.826	0.125	0.675	0.12~3.797	0.655
GEM	1.121	0.74~1.697	0.59	0.885	0.485~1.615	0.691	2.043	0.771~5.413	0.151	0.888	0.337~2.341	0.81
SDC2	0.86	0.533~1.39	0.539	0.763	0.469~1.241	0.276	1.288	0.393~4.227	0.676	1.128	0.367~3.467	0.833
DCSTAMP	0.831	0.367~1.884	0.658	0.893	0.254~3.142	0.86	1.441	0.042~49.536	0.84	1.134	0.167~7.703	0.898
ZFPM2	0.865	0.306~2.444	0.784	0.997	0.639~1.556	0.989	1.643	0.635~4.252	0.306	1.352	0.661~2.765	0.409
ANGPT1	1.013	0.485~2.116	0.972	0.142	0.002~11.767	0.387	11.86	0~3469632.232	0.7	2.244	0.049~103.057	0.679
TRHR	1.44	0.014~148.791	0.877	7.636	0.396~147.371	0.178	0.256	0~173.73	0.682	0.22	0.002~22.047	0.519
RAD21	0.952	0.547~1.655	0.861	1.675	0.687~4.087	0.257	0.826	0.188~3.632	0.8	2.387	0.606~9.4	0.214
TNFRSF11B	0.967	0.676~1.384	0.856	0.675	0.428~1.064	0.091	1.102	0.589~2.061	0.762	0.837	0.406~1.725	0.63
COLEC10	0.144	0.022~0.938	0.043	6.529	0.62~68.778	0.118	15.52	0.118~2033.142	0.27	9.34	0.36~242.566	0.179
HAS2	0.841	0.541~1.306	0.44	0.743	0.459~1.203	0.227	2.434	0.882~6.716	0.086	0.698	0.297~1.637	0.408
ADCY8	0.148	0.001~25.081	0.466	0.368	0.027~5.053	0.454	0.019	0~3.916	0.146	0.046	0.001~2.038	0.111
TG	1.005	0.683~1.478	0.981	1.166	0.389~3.497	0.784	0.86	0.192~3.853	0.844	0.528	0.069~4.047	0.539
PTK2	1.255	0.538~2.926	0.599	2.002	1.109~3.613	0.021	1.292	0.313~5.336	0.724	1.465	0.552~3.886	0.443
SLURP1	0.516	0.095~2.794	0.443	4.668	0.1~218.135	0.432	0.101	0.003~3.409	0.201	0.123	0~36.24	0.471
LY6D	0.766	0.492~1.193	0.238	0.45	0.073~2.785	0.39	0.163	0.007~3.662	0.253	0.369	0.016~8.779	0.538
LY6E	1.159	0.805~1.669	0.428	1.548	0.747~3.208	0.24	1.21	0.454~3.223	0.703	1.077	0.289~4.011	0.912
LY6H	0.746	0.371~1.499	0.41	0.703	0.106~4.649	0.715	2.2	0.05~96.722	0.683	1.666	0.107~25.976	0.716
TSTA3	0.892	0.482~1.651	0.716	3.87	1.527~9.806	0.004	0.471	0.096~2.308	0.353	1.904	0.503~7.202	0.343
PLEC	1.254	0.792~1.986	0.335	12.519	1.561~100.397	0.017	1.157	0.084~15.864	0.913	1.494	0.02~110.819	0.855
SHARPIN	1.01	0.499~2.041	0.979	9.582	3.071~29.903	0	0.249	0.009~6.565	0.405	2.823	0.391~20.379	0.303
HSF1	1.594	0.699~3.632	0.268	9.594	3.088~29.801	0	0.808	0.104~6.301	0.839	3.823	0.61~23.969	0.152
TONSL	1.224	0.7~2.139	0.479	4.293	1.104~16.694	0.035	0.541	0.04~7.386	0.645	0.557	0.038~8.081	0.668
KANK1	1.361	0.722~2.564	0.34	1.532	0.623~3.771	0.353	1.723	0.575~5.161	0.331	0.94	0.256~3.452	0.926
SMARCA2	1.125	0.525~2.413	0.762	3.566	0.845~15.054	0.084	6.105	0.761~49.006	0.089	2.811	0.313~25.263	0.356
VLDLR	0.679	0.374~1.231	0.202	1.551	0.915~2.629	0.103	2.051	0.918~4.581	0.08	1.95	0.87~4.368	0.105
JAK2	0.747	0.438~1.272	0.283	0.455	0.108~1.911	0.282	3.129	0.765~12.806	0.113	0.66	0.09~4.86	0.684
INSL6	1.961	1.196~3.216	0.008	0.451	0.021~9.533	0.609	0.203	0.002~19.736	0.495	3.086	0.037~258.948	0.618
INSL4	0.242	0.007~7.905	0.425	0.069	0.001~3.908	0.194	0.789	0.025~24.448	0.892	0.103	0~27.583	0.426
RLN2	0.882	0.524~1.483	0.635	0.887	0.517~1.522	0.663	1.437	0.436~4.739	0.551	1.131	0.495~2.585	0.77
RLN1	1.342	0.549~3.281	0.518	1.475	0.387~5.62	0.569	0.134	0.001~34.582	0.478	3.147	0.544~18.189	0.2
CD274	0.636	0.343~1.178	0.15	0.144	0.015~1.381	0.093	1.645	0.339~7.974	0.537	0.053	0.002~1.709	0.097
PDCD1LG2	0.655	0.385~1.112	0.117	0.703	0.128~3.843	0.684	1.826	0.123~27.11	0.662	7.671	0.461~127.58	0.155
IL33	0.793	0.624~1.007	0.058	1.412	0.946~2.107	0.092	0.811	0.436~1.508	0.508	1.288	0.678~2.447	0.439
NFIB	0.702	0.426~1.156	0.165	5.658	1.767~18.121	0.004	1.481	0.409~5.364	0.55	1.572	0.323~7.654	0.576
CER1	3.495	1.836~6.654	0	11.574	0.978~137.033	0.052	0.824	0.012~56.738	0.929	1.994	0.025~160.262	0.758
FREM1	1.248	0.975~1.598	0.079	1.789	1.166~2.745	0.008	0.538	0.096~3.016	0.481	0.855	0.317~2.31	0.758
MLLT3	0.573	0.316~1.039	0.067	2.192	1.189~4.042	0.012	1.348	0.36~5.05	0.658	1.344	0.472~3.83	0.58
IFNB1	1.75	0.094~32.616	0.708	3.256	0.167~63.601	0.436	0.327	0.004~25.03	0.613	0.867	0.008~93.57	0.952
IFNW1	0.056	0~556410.222	0.726	0.562	0.026~12.282	0.715	0.359	0.001~247.236	0.759	0.034	0~9.287	0.237
IFNA4	0	0~Inf	0.382	2.253	0.095~53.258	0.615	210.853	0.881~50453.516	0.056	0.165	0.001~25.662	0.484
IFNA10	0	0~Inf	0.381	1.172	0.021~64.443	0.938	8.667	0.007~10284.558	0.55	0.151	0.001~23.534	0.463
IFNA17	133572	0.002~10316249491551.6	0.203	1.628	0.16~16.571	0.681	1.115	0.016~75.885	0.96	0.164	0.003~9.379	0.382
IFNA16	0	0~Inf	0.387	0.091	0.002~5.249	0.247	5.038	0.026~966.85	0.547	0.009	0~4.31	0.135
IFNA14	0.833	0.058~11.994	0.893	5.544	0.149~206.441	0.353	3.972	0.108~146.605	0.454	163.431	0.244~109445.066	0.125
IFNA5	2.841	0~23149.248	0.82	1.356	0.044~42.218	0.862	3.274	0.004~2530.306	0.727	0.135	0~75.799	0.535
IFNA2	0	0~Inf	0.387	1.644	0.065~41.281	0.762	1.204	0.001~2756.253	0.962	3.137	0.043~226.831	0.601
IFNA8	4.33053e+24	9683177.055~1.93671206958059e+42	0.006	0	0~0.002	0	5.638	0~184510.895	0.744	0	0~0.005	0.001
IFNA1	5.412	0.036~804.709	0.508	1.898	0.126~28.602	0.643	1.165	0.118~11.451	0.896	0.452	0.006~34.337	0.719
IFNE	0.993	0.29~3.406	0.991	0.738	0.05~10.925	0.825	0.423	0.006~31.035	0.695	0.996	0.018~54.188	0.998
CDKN2A	1.152	0.851~1.561	0.359	1.12	0.618~2.032	0.709	2.593	0.51~13.185	0.251	1.604	0.618~4.165	0.331
TEK	1.106	0.631~1.937	0.725	0.396	0.181~0.864	0.02	2.153	0.403~11.501	0.37	0.279	0.034~2.296	0.235
IFNK	0.647	0.006~64.806	0.853	2.598	0.046~145.826	0.642	0.082	0~1511.03	0.617	0.018	0~37.946	0.302
ACO1	0.661	0.282~1.55	0.341	1.706	0.443~6.575	0.438	1.657	0.214~12.806	0.628	2.503	0.347~18.041	0.363
DDX58	0.958	0.513~1.792	0.894	1.296	0.643~2.615	0.468	1.434	0.71~2.895	0.314	1.415	0.499~4.017	0.514
BAG1	0.486	0.213~1.112	0.088	3.484	1.112~10.916	0.032	1.212	0.132~11.156	0.865	4.684	0.834~26.287	0.079
AQP3	0.77	0.541~1.096	0.147	0.916	0.392~2.14	0.839	1.037	0.35~3.076	0.948	1.317	0.537~3.23	0.548
CNTFR	1.081	0.8~1.461	0.612	6.27	0.571~68.865	0.133	0.243	0.005~12.834	0.485	1.087	0.02~58.231	0.967
SIGMAR1	0.766	0.379~1.545	0.456	1.317	0.33~5.258	0.697	0.807	0.059~11.025	0.872	1.271	0.143~11.32	0.83
IL11RA	1.358	0.725~2.542	0.339	6.165	0.434~87.547	0.179	0.151	0.002~9.224	0.368	0.466	0.006~36.259	0.731
CCL27	0	0~Inf	0.387	0.876	0.076~10.111	0.916	0.058	0~7.428	0.25	0.068	0.001~3.3	0.175
CCL19	0.852	0.64~1.134	0.272	1.004	0.624~1.616	0.986	1.955	0.899~4.252	0.091	1.41	0.629~3.162	0.404
CCL21	1.002	0.801~1.254	0.986	0.682	0.275~1.696	0.411	1.05	0.307~3.593	0.938	0.202	0.03~1.378	0.103
CD72	0.66	0.328~1.327	0.244	0.64	0.226~1.813	0.401	2.616	0.62~11.034	0.19	1.646	0.364~7.448	0.517
TPM2	1.028	0.732~1.442	0.875	0.918	0.518~1.625	0.768	1.762	0.667~4.658	0.253	1.817	0.438~7.539	0.411
GNE	0.773	0.567~1.055	0.104	1.583	0.957~2.619	0.074	0.792	0.374~1.678	0.543	2	0.978~4.093	0.058
PAX5	1.46	0.854~2.494	0.166	0.533	0.028~10.224	0.676	1.481	0.009~250.091	0.881	0.032	0~12.753	0.26
ANXA1	0.64	0.408~1.003	0.052	1	0.577~1.734	1	2.001	0.788~5.083	0.145	1.656	0.627~4.377	0.309
RORB	0.007	0~4.496	0.132	8.758	0.444~172.886	0.154	68.446	0.012~402636.493	0.34	8.896	0.08~985.701	0.363
UBQLN1	0.519	0.233~1.153	0.107	1.429	0.211~9.686	0.715	0.451	0.068~2.97	0.407	2.93	0.125~68.614	0.504
DAPK1	0.995	0.658~1.507	0.983	0.532	0.265~1.067	0.076	2.145	0.79~5.826	0.134	0.923	0.29~2.933	0.891
CTSL	0.937	0.619~1.418	0.758	0.686	0.36~1.308	0.253	1.83	0.673~4.976	0.236	1.24	0.37~4.154	0.727
SEMA4D	0.915	0.318~2.637	0.87	0.98	0.211~4.558	0.979	0.225	0.017~3.002	0.259	0.68	0.045~10.257	0.781
SYK	0.962	0.403~2.294	0.93	1.267	0.423~3.796	0.672	0.382	0.045~3.235	0.377	0.808	0.139~4.694	0.813
NFIL3	0.816	0.35~1.904	0.638	2.636	0.867~8.008	0.087	5.601	0.723~43.419	0.099	3.811	0.83~17.507	0.085
OGN	1.077	0.77~1.506	0.667	0.965	0.677~1.375	0.844	1.242	0.493~3.131	0.646	0.909	0.497~1.662	0.756
NINJ1	0.571	0.269~1.209	0.143	1.722	0.387~7.661	0.475	0.109	0.005~2.609	0.171	0.673	0.036~12.709	0.792
FANCC	0.778	0.319~1.898	0.581	66.345	4.702~936.044	0.002	9.702	0.014~6628.335	0.495	18.062	0.443~736.022	0.126
PTCH1	1.508	0.917~2.479	0.106	0.998	0.324~3.075	0.997	0.12	0.009~1.555	0.105	0.63	0.099~4.021	0.625
TRIM14	0.657	0.283~1.526	0.329	1.65	0.425~6.397	0.469	0.046	0.002~1.271	0.069	0.868	0.09~8.327	0.902
CORO2A	0.962	0.531~1.743	0.899	4.231	1.3~13.774	0.017	0.405	0.136~1.206	0.105	2.301	0.363~14.603	0.377
TGFBR1	0.752	0.388~1.46	0.4	1.247	0.348~4.469	0.735	1.711	0.518~5.646	0.378	3.81	0.473~30.718	0.209
NR4A3	1.229	0.796~1.897	0.351	0.723	0.277~1.888	0.508	7.668	0.894~65.743	0.063	0.642	0.141~2.923	0.566
PPP3R2	5.62482e+07	2.67~1184792509183744	0.038	1.043	0.04~27.517	0.98	2.855	0.053~152.947	0.605	13.574	0.102~1810.535	0.296
ABCA1	0.653	0.372~1.146	0.138	4.31	0.196~94.836	0.354	0.127	0~39.536	0.481	7.813	0.031~1975.166	0.466
TAL2	0.484	0.124~1.889	0.297	0.329	0.024~4.56	0.408	42.114	1.186~1495.752	0.04	0.048	0~10.004	0.265
IKBKAP	1.042	0.361~3.005	0.939	0.329	0.064~1.703	0.185	0.014	0~5.078	0.155	0.255	0.024~2.754	0.261
CTNNAL1	0.615	0.331~1.143	0.124	1.673	0.431~6.487	0.457	1.011	0.221~4.619	0.989	0.508	0.083~3.117	0.464
LPAR1	1.007	0.628~1.616	0.977	1.001	0.532~1.883	0.999	1.235	0.241~6.336	0.8	0.669	0.207~2.163	0.502
AKNA	0.657	0.343~1.26	0.206	0.118	0.007~2.115	0.147	0.108	0~24.101	0.42	0.026	0~2.681	0.123
TNFSF15	0.763	0.412~1.413	0.39	1.166	0.627~2.17	0.627	1.606	0.619~4.167	0.33	1.357	0.53~3.475	0.524
TNFSF8	0.483	0.18~1.297	0.149	0.537	0.061~4.761	0.576	4.253	0.095~190.38	0.455	0.405	0.011~15.617	0.628
TNC	0.922	0.681~1.248	0.599	0.744	0.566~0.98	0.035	1.153	0.608~2.183	0.663	0.472	0.163~1.365	0.166
TRIM32	0.35	0.099~1.231	0.102	1.639	0.2~13.429	0.645	4.965	0.504~48.872	0.17	0.554	0.022~14.113	0.72
TLR4	0.756	0.521~1.098	0.141	1.702	0.672~4.309	0.262	1.096	0.36~3.341	0.872	2.285	0.45~11.612	0.319
PSMD5	0.636	0.324~1.249	0.189	27.852	3.318~233.823	0.002	12.02	0.429~336.971	0.144	4.807	0.216~106.822	0.321
TRAF1	1.243	0.664~2.325	0.496	0.237	0.024~2.383	0.222	5.028	0.185~136.589	0.338	0.029	0.001~1.322	0.069
C5	0.711	0.371~1.361	0.303	1.027	0.352~3.001	0.961	4.02	1.268~12.744	0.018	0.874	0.152~5.01	0.88
DAB2IP	1.666	0.836~3.319	0.147	9.007	1.626~49.891	0.012	0.824	0.069~9.778	0.878	1.966	0.104~37.092	0.652
PTGS1	0.845	0.502~1.423	0.527	0.492	0.051~4.702	0.538	2.3	0.027~194.169	0.713	0.802	0.024~26.489	0.902
PSMB7	1.161	0.345~3.903	0.809	0.928	0.116~7.419	0.944	0.431	0.016~11.639	0.616	0.357	0.021~6.075	0.476
NR5A1	0.409	0.033~5.022	0.485	3.762	0.452~31.339	0.221	0.218	0.003~18.609	0.502	0.547	0.016~19.202	0.74
HSPA5	1.649	0.801~3.397	0.175	0.091	0.015~0.569	0.01	10.075	0.061~1675.033	0.376	0.066	0.001~6.799	0.251
PBX3	0.841	0.441~1.604	0.6	1.735	0.691~4.355	0.241	1.054	0.232~4.797	0.946	1.101	0.231~5.252	0.904
ANGPTL2	0.867	0.589~1.276	0.47	0.674	0.408~1.111	0.122	0.894	0.281~2.844	0.85	0.834	0.25~2.785	0.768
LRSAM1	1.133	0.473~2.713	0.779	16.127	1.686~154.238	0.016	0.382	0.01~14.521	0.604	0.182	0.003~10.551	0.411
TOR2A	0.655	0.315~1.361	0.257	10.062	1.83~55.312	0.008	0.025	0.001~1.104	0.056	2.008	0.099~40.832	0.65
CDK9	0.689	0.223~2.126	0.517	0.713	0.12~4.239	0.71	0.286	0.058~1.416	0.125	0.707	0.049~10.111	0.798
ENG	1.096	0.677~1.773	0.71	0.608	0.036~10.162	0.729	0.032	0~4.633	0.175	7.322	0.102~528.058	0.362
PTGES2	1.245	0.628~2.47	0.53	2.41	0.193~30.134	0.495	0.001	0~0.159	0.006	0.099	0.002~4.714	0.241
LCN2	0.932	0.788~1.103	0.412	0.857	0.648~1.133	0.28	0.731	0.457~1.168	0.19	0.801	0.533~1.205	0.288
WDR34	0.809	0.441~1.483	0.493	1.209	0.333~4.392	0.773	0.314	0.041~2.382	0.262	0.264	0.035~1.986	0.196
SET	1.359	0.663~2.787	0.403	0.484	0.035~6.605	0.586	1.607	0.536~4.813	0.397	0.209	0.004~10.398	0.432
PTGES	0.76	0.523~1.107	0.153	2.302	0.434~12.205	0.327	0.426	0.045~4.017	0.456	0.386	0.012~12.185	0.589
ABL1	1.183	0.498~2.809	0.703	2.253	0.335~15.144	0.403	0.614	0.05~7.464	0.702	1.176	0.063~21.883	0.913
NUP214	1.468	0.471~4.575	0.508	14.915	2.003~111.046	0.008	2.422	0.026~222.9	0.701	3.407	0.093~125.17	0.505
TSC1	2.462	0.814~7.444	0.11	2.32	0.376~14.315	0.365	2.17	0.092~51.12	0.631	0.318	0.021~4.739	0.406
GBGT1	1.081	0.669~1.749	0.749	2.387	0.825~6.909	0.109	0.438	0.013~14.822	0.646	1.37	0.215~8.746	0.739
OBP2B	1.258	0.753~2.103	0.38	12.572	1.161~136.079	0.037	0.575	0.012~27.218	0.779	0.747	0.012~47.407	0.891
ABO	0.813	0.577~1.147	0.238	2.503	0.17~36.944	0.504	0.023	0~8.561	0.211	1.12	0.018~70.7	0.957
VAV2	2.318	1.197~4.489	0.013	4.245	0.438~41.15	0.212	1.374	0.056~33.687	0.845	0.41	0.016~10.609	0.591
RXRA	0.713	0.344~1.476	0.362	4.018	0.503~32.108	0.19	0.043	0~4.092	0.176	3.505	0.117~105.159	0.47
FCN2	0.636	0.001~550.407	0.896	11.726	0.243~566.454	0.213	1.458	0.008~260.349	0.887	0.714	0.003~199.114	0.906
FCN1	1.051	0.688~1.605	0.817	0.71	0.252~2.001	0.517	1.303	0.063~27.114	0.864	0.938	0.221~3.973	0.93
LCN1	2.363	0.823~6.782	0.11	3.151	0.268~37.054	0.361	0.027	0~3.124	0.137	0.019	0~1.311	0.067
OBP2A	1.42	0.327~6.164	0.64	2.562	0.121~54.226	0.546	0.004	0~43.432	0.248	0.827	0.006~121.739	0.94
PAEP	1.009	0.563~1.809	0.975	0.327	0.035~3.077	0.329	2.112	0.099~44.921	0.632	1.152	0.045~29.592	0.932
GPSM1	1.376	0.834~2.272	0.211	2.853	0.164~49.691	0.472	0.008	0~1.414	0.067	0.631	0.005~86.861	0.854
CARD9	0.859	0.504~1.462	0.575	1.366	0.299~6.242	0.687	0.098	0.003~3.312	0.196	0.91	0.066~12.577	0.944
NOTCH1	1.937	1.06~3.541	0.032	3.219	0.983~10.544	0.053	0.099	0.01~1.012	0.051	0.584	0.069~4.965	0.622
LCN10	0.13	0~108.539	0.553	2.279	0.143~36.414	0.56	0.424	0.002~107.349	0.761	0.033	0~14.896	0.275
LCN6	0.537	0.065~4.461	0.565	0.294	0.009~9.543	0.491	0.116	0~128.171	0.547	0.032	0~8.907	0.23
LCN8	0.503	0.077~3.273	0.472	0.189	0.011~3.382	0.257	0.163	0.002~14.56	0.429	1.203	0.017~87.45	0.933
LCN15	1.015	0.872~1.181	0.847	0.851	0.405~1.792	0.672	0.976	0.572~1.667	0.93	0.213	0.012~3.795	0.293
TRAF2	1.12	0.554~2.267	0.752	11.999	1.559~92.358	0.017	4.651	0.131~165.42	0.399	1.827	0.025~135.77	0.784
FBXW5	0.863	0.49~1.52	0.611	10.351	2.487~43.082	0.001	0.121	0.007~2.02	0.141	5.794	0.451~74.437	0.177
C8G	0.819	0.549~1.223	0.33	0.113	0.006~2.279	0.155	0.527	0.023~11.862	0.687	0.453	0.012~17.461	0.671
LCN12	1.33	0.946~1.871	0.101	3.261	0.193~55.08	0.412	0.046	0.001~1.967	0.108	1.069	0.011~107.292	0.977
PTGDS	0.91	0.66~1.254	0.565	1.186	0.478~2.94	0.713	0.277	0.011~6.821	0.432	1.253	0.326~4.821	0.743
LCNL1	1.221	0.159~9.391	0.848	3.429	0.07~169.116	0.535	0.396	0~1525.093	0.826	2.295	0.006~931.699	0.786
FUT7	1.73	0.88~3.403	0.112	0.801	0.083~7.773	0.848	0.075	0~22.136	0.372	3.523	0.413~30.075	0.25
ENTPD2	1.09	0.735~1.615	0.669	4.923	0.563~43.03	0.15	0.134	0.001~25.735	0.454	0.101	0.002~5.817	0.268
NOXA1	0.926	0.625~1.371	0.702	2.467	0.391~15.56	0.336	3.043	0.034~276.002	0.628	0.386	0.017~8.529	0.546
ZMYND11	0.93	0.363~2.384	0.88	0.082	0.015~0.45	0.004	0.115	0~268.012	0.585	0.155	0.007~3.592	0.245
UCN3	0.946	0.661~1.352	0.759	0.317	0.021~4.84	0.409	1.019	0.038~27.003	0.991	0.004	0~0.925	0.047
IL2RA	0.686	0.408~1.153	0.155	0.176	0.039~0.788	0.023	1.423	0.173~11.72	0.743	0.208	0.02~2.158	0.188
PRKCQ	0.868	0.548~1.374	0.545	0.535	0.258~1.109	0.093	1.214	0.161~9.158	0.851	0.592	0.199~1.756	0.344
GATA3	0.639	0.312~1.308	0.22	0.506	0.183~1.399	0.189	1.466	0.11~19.449	0.772	0.735	0.138~3.93	0.719
CAMK1D	0.797	0.527~1.205	0.282	1.894	0.71~5.057	0.202	0.236	0.032~1.745	0.157	1.237	0.261~5.855	0.789
OPTN	1.128	0.561~2.27	0.736	1.078	0.42~2.772	0.875	2.658	0.617~11.456	0.19	1.182	0.265~5.261	0.827
CDNF	0.805	0.391~1.656	0.555	0.749	0.105~5.359	0.774	115.646	0.065~204794.483	0.213	3.295	0.187~58.178	0.416
HSPA14	0.592	0.203~1.726	0.337	0.144	0.041~0.512	0.003	0.194	0.022~1.713	0.14	0.186	0.024~1.46	0.11
VIM	0.969	0.63~1.489	0.885	0.504	0.254~1.001	0.05	2.449	0.683~8.781	0.169	0.759	0.232~2.482	0.648
MLLT10	0.766	0.208~2.828	0.689	3.141	1.189~8.302	0.021	1.283	0.26~6.341	0.76	4.704	0.598~37.028	0.141
ABI1	0.724	0.257~2.033	0.539	0.141	0.002~7.932	0.341	48.674	0.022~108506.247	0.323	0.081	0~36.102	0.419
MAP3K8	0.934	0.472~1.85	0.844	0.645	0.33~1.257	0.198	1.529	0.423~5.522	0.517	0.584	0.201~1.703	0.325
ITGB1	1.129	0.617~2.064	0.694	0.439	0.221~0.872	0.019	3.807	0.47~30.865	0.211	0.964	0.172~5.415	0.967
NRP1	1.044	0.651~1.674	0.857	0.873	0.098~7.792	0.903	0.098	0~60.251	0.478	28.918	0.55~1519.755	0.096
PARD3	1.298	0.343~4.921	0.701	1.014	0.217~4.736	0.986	2.571	0.182~36.406	0.485	3.098	0.282~34.031	0.355
CREM	1.372	0.59~3.189	0.463	0.364	0.139~0.955	0.04	4.488	0.854~23.583	0.076	0.674	0.139~3.277	0.625
CXCL12	1.033	0.684~1.56	0.876	0.396	0.207~0.756	0.005	2.603	0.26~26.096	0.416	0.672	0.152~2.965	0.6
GDF10	0.593	0.3~1.173	0.134	1.226	0.682~2.204	0.496	1.301	0.291~5.816	0.731	0.978	0.203~4.717	0.978
GDF2	0	0~Inf	0.375	1.229	0.066~22.976	0.89	0.058	0~67.177	0.428	0.276	0.002~35.49	0.603
MAPK8	0.375	0.124~1.133	0.082	6.347	0.926~43.527	0.06	0.99	0.055~17.968	0.995	2.756	0.117~65.17	0.53
DKK1	1.094	0.829~1.444	0.524	1.027	0.769~1.372	0.857	1.09	0.478~2.485	0.837	1.088	0.696~1.699	0.712
MBL2	0	0~7.49389100426852e+31	0.323	1.573	0.02~121.881	0.838	1.315	0.001~2175.567	0.942	0.456	0~433.396	0.822
SIRT1	1.017	0.443~2.335	0.969	2.873	0.686~12.026	0.149	2.835	0.275~29.206	0.381	0.789	0.054~11.438	0.862
DDX21	1.165	0.599~2.266	0.652	0.532	0.124~2.276	0.395	0.6	0.021~17.234	0.766	0.235	0.024~2.277	0.211
SRGN	0.883	0.62~1.257	0.489	0.385	0.106~1.402	0.148	2.225	0.486~10.185	0.303	0.453	0.056~3.673	0.459
NODAL	1.318	0.88~1.973	0.18	1.122	0.192~6.563	0.898	0.15	0.001~21.759	0.455	0.306	0.008~11.174	0.519
PRF1	1.05	0.731~1.509	0.791	0.533	0.084~3.394	0.506	0.518	0.093~2.873	0.451	0.106	0.004~2.831	0.181
SLC29A3	0.763	0.342~1.702	0.508	1.527	0.232~10.05	0.66	2.615	0.186~36.809	0.476	1.295	0.055~30.483	0.873
ECD	0.996	0.308~3.226	0.995	0.173	0.022~1.394	0.099	1.324	0.048~36.483	0.868	1.156	0.057~23.47	0.925
PPP3CB	0.789	0.298~2.09	0.633	0.778	0.185~3.276	0.732	1.856	0.147~23.493	0.633	0.645	0.071~5.863	0.697
PLAU	0.932	0.582~1.492	0.769	0.578	0.365~0.915	0.019	1.223	0.334~4.475	0.761	0.661	0.184~2.382	0.527
ADK	0.628	0.297~1.328	0.223	0.212	0.062~0.733	0.014	0.319	0.037~2.723	0.297	0.303	0.048~1.903	0.203
SFTPA1	0.63	0.114~3.48	0.596	0.685	0.182~2.583	0.576	0.696	0.059~8.26	0.774	0.567	0.064~5.039	0.61
SFTPD	1.108	0.558~2.201	0.77	0.293	0.014~6.015	0.426	0.142	0.001~23.291	0.453	0.387	0.003~48.703	0.7
ANXA11	1.349	0.391~4.659	0.636	0.392	0.06~2.55	0.327	0.434	0.032~5.959	0.533	2.074	0.096~44.958	0.642
NRG3	0.743	0.006~95.169	0.904	0.967	0.039~23.78	0.984	0.008	0~131.776	0.33	2.195	0.018~264.159	0.748
BMPR1A	1.271	0.518~3.12	0.6	0.197	0.046~0.839	0.028	0.932	0.181~4.802	0.933	0.178	0.021~1.521	0.115
PTEN	0.731	0.364~1.47	0.38	1.401	0.477~4.112	0.54	1.149	0.13~10.165	0.901	4.767	0.438~51.908	0.2
FAS	0.525	0.312~0.882	0.015	0.632	0.325~1.23	0.177	1.007	0.308~3.291	0.99	0.614	0.199~1.893	0.396
IFIT2	1.054	0.683~1.626	0.813	0.53	0.206~1.364	0.188	1.209	0.504~2.902	0.671	0.996	0.268~3.696	0.995
IFIT3	0.915	0.617~1.356	0.657	0.686	0.322~1.463	0.329	1.228	0.667~2.262	0.509	0.806	0.271~2.394	0.698
IFIT1	1.121	0.804~1.563	0.499	1.057	0.7~1.596	0.792	1.078	0.641~1.811	0.778	0.983	0.518~1.865	0.958
IFIT5	0.68	0.364~1.27	0.227	0.514	0.224~1.175	0.115	1.406	0.496~3.982	0.521	0.377	0.102~1.397	0.144
RBP4	1.097	0.859~1.4	0.457	0.831	0.531~1.301	0.418	0.62	0.223~1.728	0.361	1.176	0.575~2.406	0.657
ENTPD1	0.857	0.367~2.002	0.722	0.526	0.265~1.044	0.066	1.024	0.256~4.101	0.973	0.569	0.141~2.29	0.427
BLNK	0.645	0.425~0.979	0.039	1.001	0.473~2.12	0.998	1.929	0.673~5.532	0.221	0.689	0.203~2.34	0.551
PIK3AP1	1.085	0.698~1.686	0.716	0.274	0.066~1.14	0.075	1.134	0.526~2.446	0.749	0.593	0.09~3.892	0.587
SLIT1	2.875	1.238~6.674	0.014	1.958	0.179~21.368	0.582	0.004	0~2.074	0.084	2.633	0.092~75.747	0.572
ABCC2	1.298	1.006~1.675	0.045	0.174	0.043~0.71	0.015	0.202	0.01~4.225	0.303	0.221	0.028~1.741	0.152
CHUK	0.933	0.385~2.261	0.878	0.49	0.131~1.826	0.288	0.82	0.199~3.387	0.784	0.484	0.066~3.546	0.475
HIF1AN	8.609	1.698~43.643	0.009	0.848	0.058~12.363	0.904	0.436	0.007~27.4	0.695	4.146	0.059~288.901	0.511
SEMA4G	1.395	0.753~2.585	0.29	3.283	0.282~38.255	0.343	1.001	0.032~31.602	0.999	27.893	0.358~2173.604	0.134
FGF8	0.609	0.136~2.718	0.516	0.456	0.017~11.97	0.638	0.338	0.012~9.471	0.523	1.234	0.005~293.247	0.94
NFKB2	1.112	0.546~2.261	0.77	0.562	0.096~3.302	0.524	0.252	0.015~4.206	0.337	1.179	0.042~33.503	0.923
TRIM8	1.311	0.529~3.247	0.558	0.35	0.089~1.383	0.134	1.521	0.154~15.032	0.72	0.513	0.041~6.472	0.606
PDCD4	0.916	0.495~1.695	0.781	2.468	0.868~7.015	0.09	0.53	0.012~22.662	0.74	2.937	0.596~14.465	0.185
TCF7L2	0.857	0.361~2.037	0.727	7.818	1.297~47.14	0.025	1.824	0.127~26.189	0.658	7.402	0.487~112.408	0.149
HABP2	1.196	0.904~1.581	0.21	0.202	0.024~1.706	0.142	3.127	0.096~102.096	0.521	0.682	0.04~11.667	0.791
CASP7	0.555	0.274~1.122	0.101	0.871	0.264~2.878	0.821	0.391	0.11~1.384	0.145	0.412	0.06~2.814	0.366
ADRB1	0.825	0.416~1.635	0.581	0.847	0.09~7.963	0.885	0.075	0~15.547	0.342	2.584	0.21~31.791	0.458
PRLHR	0	0~3021260.228	0.383	1.34	0.039~45.685	0.871	28.841	0.004~199367.163	0.456	72.927	0.412~12904.197	0.104
GRK5	1.647	0.893~3.036	0.11	4.001	0.542~29.509	0.174	1.409	0.049~40.229	0.841	1.034	0.012~90.188	0.988
TIAL1	1.257	0.432~3.658	0.675	0.408	0.086~1.933	0.259	0.992	0.12~8.191	0.994	0.223	0.023~2.125	0.192
BAG3	0.757	0.36~1.59	0.462	0.643	0.167~2.477	0.521	1.466	0.288~7.47	0.645	0.928	0.103~8.362	0.947
FGFR2	0.95	0.646~1.399	0.797	0.638	0.411~0.989	0.045	2.072	0.692~6.203	0.193	1.267	0.582~2.756	0.552
DMBT1	0.914	0.792~1.054	0.217	1.032	0.762~1.396	0.84	0.741	0.396~1.388	0.349	0.793	0.441~1.423	0.436
IKZF5	0.932	0.403~2.157	0.869	0.606	0.088~4.186	0.611	3.838	0.133~110.985	0.433	1.125	0.052~24.35	0.94
DOCK1	2.069	0.931~4.597	0.074	0.546	0.126~2.363	0.418	3.073	0.124~76.281	0.493	0.711	0.064~7.909	0.782
VENTX	1.084	0.847~1.388	0.521	2.735	0.869~8.607	0.085	0.009	0~4.638	0.139	0.398	0.018~8.909	0.561
ADAM8	0.974	0.656~1.445	0.895	1.337	0.048~37.581	0.865	0.07	0.001~3.425	0.181	0.008	0~0.97	0.049
PSMD13	0.682	0.227~2.046	0.494	0.447	0.07~2.833	0.392	0.214	0.009~5.033	0.339	0.347	0.022~5.592	0.456
NLRP6	0.982	0.653~1.478	0.931	0.963	0.066~14.127	0.978	3.05	0.098~94.559	0.525	0.03	0~2.302	0.113
IFITM2	0.7	0.486~1.008	0.055	0.327	0.116~0.927	0.035	0.691	0.114~4.188	0.688	0.256	0.063~1.032	0.055
IFITM1	0.783	0.524~1.17	0.233	0.683	0.323~1.446	0.319	0.764	0.199~2.927	0.694	0.524	0.193~1.422	0.205
IFITM3	1.126	0.664~1.91	0.66	0.398	0.137~1.156	0.09	0.681	0.095~4.903	0.703	0.261	0.051~1.323	0.105
SIGIRR	0.927	0.5~1.717	0.808	12.432	2.44~63.35	0.002	0.807	0.021~30.455	0.908	2.172	0.091~51.987	0.632
HRAS	0.982	0.5~1.931	0.959	14.867	2.113~104.607	0.007	0.162	0.007~3.577	0.249	1.711	0.058~50.157	0.755
IRF7	1.145	0.702~1.867	0.588	2.061	0.934~4.549	0.073	0.905	0.28~2.929	0.868	1.447	0.424~4.94	0.555
SCT	1.232	0.922~1.647	0.158	1.928	0.265~14.009	0.517	0.185	0.01~3.401	0.256	10.138	0.352~291.608	0.177
CD151	1.462	0.675~3.166	0.335	1.215	0.177~8.355	0.843	0.519	0.057~4.75	0.561	1.618	0.074~35.611	0.76
MUC6	0.805	0.506~1.283	0.362	0.294	0.02~4.384	0.375	0.861	0.216~3.434	0.832	0.318	0.004~23.822	0.603
MUC5AC	0.937	0.724~1.212	0.618	0.536	0.129~2.229	0.391	1.041	0.39~2.78	0.936	0.027	0.001~0.78	0.035
MUC5B	0.958	0.805~1.139	0.623	1.028	0.607~1.74	0.919	0.864	0.49~1.525	0.615	1.091	0.468~2.543	0.841
TOLLIP	1.132	0.467~2.746	0.783	0.988	0.108~9.018	0.991	0.003	0~0.487	0.025	0.84	0.028~25.31	0.92
CTSD	1.033	0.567~1.884	0.915	1.975	0.487~8.015	0.341	0.936	0.164~5.332	0.94	3.842	0.43~34.298	0.228
IGF2	0.991	0.861~1.14	0.897	0.483	0.218~1.071	0.073	1.091	0.74~1.61	0.66	0.57	0.158~2.061	0.391
INS	0.036	0~67.482	0.387	0.653	0.036~11.987	0.774	1.266	0.009~180.784	0.926	0.018	0~5.236	0.164
CD81	1.494	0.597~3.742	0.391	2.189	0.399~12.001	0.367	8.226	0.384~176.273	0.178	3.358	0.227~49.764	0.379
ART1	0.073	0~18.067	0.353	1.688	0.105~27.135	0.712	0.27	0.008~9.366	0.469	0.225	0.001~35.495	0.563
STIM1	1.361	0.494~3.751	0.551	2.003	0.059~67.94	0.699	5.773	0.04~823.71	0.489	0.352	0.001~134.45	0.731
TRIM21	0.562	0.227~1.387	0.211	0.671	0.141~3.203	0.617	2.179	0.287~16.527	0.451	0.323	0.029~3.594	0.358
TRIM6	0.914	0.352~2.373	0.853	1.037	0.448~2.401	0.933	4.04	0.988~16.524	0.052	1.738	0.404~7.479	0.458
TRIM34	1.527	0.378~6.162	0.552	0.932	0.205~4.235	0.927	3.205	0.258~39.788	0.365	0.362	0.038~3.408	0.374
TRIM5	1.564	0.561~4.361	0.393	0.41	0.127~1.324	0.136	1.408	0.275~7.201	0.681	0.598	0.103~3.47	0.566
TRIM22	0.836	0.534~1.308	0.432	0.48	0.279~0.824	0.008	1.448	0.648~3.233	0.367	0.478	0.186~1.231	0.126
ILK	1.906	0.898~4.045	0.093	1.69	0.2~14.275	0.63	1.72	0.133~22.32	0.678	2.543	0.088~73.401	0.587
NLRP14	0.678	0.014~33.771	0.846	0.651	0.031~13.735	0.783	0.006	0~0.551	0.027	0.43	0.003~62.803	0.74
NLRP10	0	0~70579888131.231	0.643	1.205	0.055~26.37	0.906	0.011	0~16.464	0.228	0.008	0~2.448	0.098
TRIM66	2.082	0.903~4.805	0.086	4.555	0.796~26.076	0.089	35.678	0.035~36828.878	0.313	12.209	0.882~168.988	0.062
ADM	0.818	0.511~1.309	0.403	1.596	0.83~3.071	0.161	1.459	0.602~3.533	0.403	3.044	0.938~9.88	0.064
PTH	2.588	0~245923.038	0.871	11.546	0.075~1784.936	0.342	0	0~0.124	0.021	0.375	0~988.074	0.807
PSMA1	1.478	0.015~148.167	0.868	0.289	0.035~2.396	0.25	1.053	0.016~68.878	0.981	0.555	0.018~17.256	0.737
CALCB	1.01	0.657~1.553	0.963	1.888	0.754~4.731	0.175	0.432	0.005~36.242	0.71	1.083	0.137~8.586	0.94
CALCA	0.841	0.556~1.271	0.411	0.484	0.07~3.322	0.46	0.03	0.001~1.699	0.089	0.024	0~3.014	0.131
SAA1	0.947	0.778~1.153	0.59	0.55	0.315~0.96	0.035	1.024	0.583~1.796	0.935	0.901	0.487~1.665	0.739
MRGPRX2	0.582	0~33443080.483	0.953	1.106	0.064~19.146	0.945	0.008	0~10.485	0.187	0.723	0.01~51.524	0.882
MUC15	0.517	0.017~15.931	0.706	1.237	0.672~2.276	0.495	0.378	0.003~44.131	0.689	1.918	1.017~3.62	0.044
LGR4	0.684	0.365~1.281	0.235	2.426	0.958~6.145	0.062	0.799	0.203~3.145	0.748	1.57	0.342~7.209	0.562
BDNF	1.707	0.437~6.67	0.442	0.121	0.033~0.451	0.002	0.384	0.009~15.633	0.613	0.101	0.008~1.299	0.079
FSHB	0	0~Inf	0.383	0.219	0.006~7.963	0.407	0.338	0.002~48.702	0.669	3.618	0.017~775.071	0.639
EIF3M	1.308	0.596~2.869	0.503	3.829	0.363~40.451	0.264	31.653	0.304~3299.277	0.145	1.589	0.027~92.332	0.823
CD59	0.442	0.202~0.965	0.041	1.355	0.42~4.37	0.611	5.338	0.49~58.149	0.169	3.389	0.379~30.287	0.275
CAPRIN1	1.006	0.478~2.12	0.987	0.318	0.095~1.071	0.064	2.37	0.191~29.343	0.501	1.072	0.084~13.711	0.957
CAT	0.792	0.346~1.809	0.579	0.743	0.225~2.447	0.625	1.3	0.278~6.087	0.739	0.715	0.101~5.036	0.736
CD44	0.758	0.403~1.424	0.389	1.58	0.617~4.044	0.34	4.261	0.801~22.682	0.089	1.916	0.437~8.397	0.388
TRAF6	1.608	0.558~4.628	0.379	1.036	0.112~9.624	0.975	15.745	0.09~2768.051	0.296	0.776	0.024~24.785	0.886
CD82	1.429	0.842~2.424	0.186	0.255	0.063~1.037	0.056	0.578	0.046~7.224	0.671	0.404	0.038~4.261	0.451
MDK	1.096	0.738~1.627	0.649	1.034	0.276~3.871	0.96	0.263	0.056~1.238	0.091	0.821	0.075~8.966	0.872
F2	1.345	0.876~2.067	0.175	0.184	0.016~2.192	0.181	0.232	0.001~43.41	0.585	0.016	0~1.813	0.086
NR1H3	0.763	0.376~1.551	0.455	0.426	0.112~1.612	0.209	1.617	0.224~11.674	0.634	0.524	0.062~4.408	0.552
SPI1	0.82	0.561~1.199	0.307	0.431	0.017~10.746	0.608	0.301	0.013~7.075	0.456	0.084	0.001~12.388	0.331
PSMC3	2.517	0.762~8.309	0.13	0.181	0.043~0.763	0.02	0.154	0.004~6.589	0.329	0.188	0.011~3.338	0.255
C1QTNF4	1.568	0.769~3.199	0.216	2.636	0.313~22.216	0.373	0.002	0~2.73	0.093	2.101	0.074~59.422	0.663
PTPRJ	2.141	0.98~4.675	0.056	50.675	4.069~631.019	0.002	0.367	0.019~7.041	0.506	47.672	0.762~2980.866	0.067
APLNR	1.222	0.836~1.787	0.301	0.444	0.208~0.948	0.036	5.018	0.386~65.234	0.218	0.207	0.032~1.326	0.096
PRG3	1.409	0.109~18.131	0.793	8.836	0.243~321.589	0.235	0.574	0.001~655.544	0.877	4.747	0.007~3193.088	0.639
PRG2	0.498	0.021~11.912	0.667	0.734	0.036~14.995	0.841	0.008	0~18.15	0.223	0.247	0.003~22.503	0.543
SERPING1	0.867	0.609~1.235	0.43	0.564	0.318~1	0.05	1.294	0.517~3.239	0.582	0.998	0.28~3.564	0.998
MS4A3	0.081	0~16.838	0.356	0.163	0.006~4.631	0.288	1.693	0.001~3352.268	0.892	0.025	0~4.713	0.168
MS4A2	0.529	0.211~1.326	0.175	1.105	0.453~2.693	0.826	0.174	0.003~11.932	0.417	0.934	0.225~3.874	0.925
MS4A6A	0.684	0.436~1.074	0.099	0.812	0.462~1.427	0.469	1.597	0.633~4.034	0.322	1.38	0.447~4.259	0.575
MS4A4A	0.841	0.571~1.238	0.38	0.82	0.544~1.236	0.343	1.409	0.708~2.805	0.329	1.176	0.574~2.408	0.658
MS4A6E	0.151	0.003~7.335	0.34	0.073	0.003~1.559	0.094	2.384	0.031~184.128	0.695	0.003	0~0.827	0.043
MS4A7	0.802	0.505~1.273	0.349	0.727	0.445~1.187	0.203	1.851	0.783~4.372	0.16	0.935	0.383~2.284	0.883
MS4A5	0	0~Inf	0.379	2.249	0.184~27.467	0.525	1.115	0.059~21.104	0.942	1.553	0.028~86.329	0.83
MS4A1	0.753	0.404~1.403	0.371	0.902	0.515~1.579	0.718	6.486	1.582~26.589	0.009	1.124	0.447~2.829	0.804
MS4A12	0.916	0.753~1.115	0.383	1.214	0.943~1.564	0.133	0.548	0.193~1.555	0.258	1.384	0.863~2.222	0.178
PTGDR2	1.069	0.634~1.803	0.802	1.534	0.092~25.474	0.765	0.19	0.002~20.532	0.487	0.253	0.003~24.231	0.555
CD6	0.643	0.34~1.219	0.176	7.41	0.517~106.204	0.14	0.153	0.003~8.242	0.356	1.064	0.013~88.977	0.978
CD5	0.869	0.561~1.345	0.528	2.06	0.073~58.423	0.672	2.912	0.102~83.069	0.532	0.626	0.003~121.391	0.862
FTH1	1.489	0.836~2.652	0.177	2.881	0.611~13.59	0.181	1.435	0.099~20.837	0.792	3.073	0.266~35.51	0.369
UBXN1	2.502	0.876~7.142	0.087	0.648	0.105~4.012	0.641	3.083	0.217~43.72	0.405	1.222	0.065~23.003	0.894
SLC3A2	2.175	0.896~5.282	0.086	0.987	0.291~3.346	0.984	1.272	0.15~10.783	0.826	1.578	0.224~11.093	0.647
VEGFB	1.031	0.552~1.925	0.924	7.564	1.242~46.053	0.028	1.824	0.208~15.997	0.587	1.74	0.054~55.949	0.754
FKBP2	1.124	0.584~2.162	0.727	0.71	0.114~4.437	0.714	0.871	0.025~30.657	0.939	0.727	0.046~11.387	0.82
BAD	0.563	0.268~1.185	0.13	9.122	1.37~60.728	0.022	0.193	0.015~2.523	0.21	5.57	0.306~101.473	0.246
ESRRA	0.868	0.428~1.762	0.696	2.506	0.673~9.337	0.171	0.548	0.046~6.501	0.634	0.477	0.05~4.525	0.519
RPS6KA4	1.139	0.513~2.53	0.75	11.342	1.267~101.556	0.03	0.613	0.032~11.854	0.746	34.437	0.598~1984.37	0.087
MAP4K2	1.893	0.957~3.742	0.067	0.805	0.13~4.985	0.816	0.008	0~0.962	0.048	0.229	0.011~4.737	0.34
GPHA2	1.186	0.408~3.449	0.754	0.912	0.074~11.238	0.943	3.354	0.06~188.474	0.556	0.229	0.006~8.854	0.429
LTBP3	1.047	0.673~1.629	0.839	1.208	0.477~3.061	0.69	0.615	0.149~2.546	0.503	0.85	0.18~4.021	0.837
EFEMP2	0.861	0.545~1.358	0.519	0.803	0.425~1.517	0.499	1.039	0.221~4.889	0.962	1.497	0.373~6.008	0.57
CTSW	0.886	0.591~1.328	0.558	1.03	0.079~13.362	0.982	1.489	0.125~17.709	0.753	0.639	0.012~33.879	0.825
BANF1	1.557	0.581~4.17	0.378	1.409	0.212~9.374	0.723	1.181	0.064~21.648	0.911	1.885	0.081~43.684	0.693
PACS1	1.308	0.632~2.706	0.469	0.029	0.001~0.951	0.047	0.116	0.005~2.479	0.168	0.008	0~1.576	0.073
PELI3	0.792	0.399~1.574	0.506	1.88	0.237~14.91	0.55	0.477	0.01~22.049	0.705	0.779	0.034~17.784	0.875
CLCF1	1.034	0.586~1.824	0.909	2.864	0.238~34.542	0.407	0.078	0.001~9.883	0.302	0.233	0.003~21.041	0.526
PPP1CA	1.014	0.289~3.556	0.983	0.436	0.074~2.568	0.359	0.036	0.002~0.789	0.035	0.636	0.03~13.651	0.772
AIP	1.534	0.77~3.058	0.224	0.573	0.124~2.645	0.475	1.101	0.053~22.683	0.95	0.803	0.061~10.64	0.868
GSTP1	0.808	0.483~1.352	0.418	1.895	0.458~7.839	0.378	0.486	0.104~2.277	0.36	4.803	0.266~86.575	0.288
UNC93B1	0.925	0.498~1.72	0.806	9.414	1.356~65.35	0.023	0.608	0.049~7.498	0.698	7.366	0.332~163.37	0.207
TCIRG1	0.91	0.525~1.576	0.736	0.549	0.164~1.836	0.33	0.598	0.125~2.861	0.52	0.181	0.027~1.222	0.079
GAL	1.037	0.822~1.309	0.76	0.094	0.008~1.105	0.06	0.191	0.011~3.456	0.263	0.698	0.019~25.925	0.846
CCND1	2.335	1.241~4.393	0.009	0.401	0.182~0.883	0.023	0.425	0.108~1.675	0.221	1.138	0.216~5.987	0.879
FGF19	1.192	0.963~1.476	0.106	0.678	0.193~2.384	0.544	0.547	0.112~2.677	0.457	0.291	0.017~4.995	0.395
FGF4	0.381	0.011~13.079	0.592	1.036	0.032~33.359	0.984	1.089	0~2488.558	0.983	0.044	0~15.948	0.298
FGF3	1.375	1.086~1.739	0.008	1.037	0.481~2.232	0.927	0.001	0~3.72	0.096	0.556	0.041~7.466	0.658
FADD	0.759	0.304~1.895	0.554	1.196	0.125~11.493	0.877	0.056	0.003~1.255	0.069	0.887	0.021~37.473	0.95
DEFB108B	0	0~27873625449.654	0.549	0.48	0.014~17.014	0.687	0.098	0.002~4.45	0.233	0.01	0~2.964	0.112
IL18BP	1.017	0.585~1.77	0.952	1.008	0.049~20.773	0.996	0.372	0.003~44.46	0.685	0.008	0~2.294	0.094
RELT	1.111	0.576~2.146	0.753	0.004	0~0.079	0	91.346	1.228~6794.255	0.04	0.006	0~1.13	0.056
UCP2	0.75	0.484~1.163	0.199	0.799	0.163~3.912	0.782	1.491	0.203~10.951	0.695	1.388	0.128~15.033	0.787
ARRB1	0.66	0.351~1.241	0.197	1.659	0.417~6.603	0.473	0.253	0.035~1.82	0.172	1.733	0.196~15.326	0.621
PRKRIR	0.837	0.424~1.651	0.608	0.503	0.106~2.394	0.388	1.285	0.209~7.906	0.786	0.307	0.026~3.614	0.348
B3GNT6	0.939	0.763~1.154	0.549	0.243	0.024~2.496	0.234	1.401	0.525~3.74	0.501	0.683	0.034~13.69	0.803
PAK1	0.973	0.358~2.646	0.958	4.568	0.141~147.801	0.392	5.433	0.04~730.596	0.499	0.816	0.002~404.682	0.949
GAB2	1.052	0.519~2.131	0.888	1.798	0.399~8.105	0.445	12.039	2.139~67.771	0.005	1.324	0.132~13.269	0.812
EED	1.355	0.491~3.745	0.558	0.183	0.028~1.185	0.075	3.058	0.448~20.869	0.254	0.158	0.009~2.73	0.204
CTSC	0.768	0.362~1.63	0.493	0.307	0.088~1.07	0.064	2.202	0.513~9.448	0.288	0.264	0.036~1.935	0.19
NOX4	0.825	0.412~1.652	0.586	0.933	0.609~1.43	0.75	1.75	0.828~3.699	0.143	1.8	0.792~4.09	0.161
TRIM49	0	0~Inf	0.385	3.511	0.02~621.391	0.634	0.42	0.002~104.485	0.758	0.019	0~143.11	0.385
MTNR1B	0	0~1.73257017799382e+282	0.538	18.004	1.312~247.08	0.031	0.787	0.002~289.14	0.937	35.433	0.551~2277.354	0.093
FUT4	0.934	0.494~1.765	0.834	0.414	0.155~1.11	0.08	1.523	0.478~4.86	0.477	0.194	0.028~1.337	0.096
PGR	0.777	0.086~7.043	0.823	0.036	0.001~1.088	0.056	0.005	0~41.634	0.25	0.154	0.001~19.311	0.448
BIRC3	0.739	0.486~1.122	0.156	0.517	0.271~0.985	0.045	1.369	0.617~3.04	0.44	0.595	0.229~1.54	0.284
BIRC2	0.766	0.376~1.56	0.462	1.251	0.119~13.114	0.852	18.375	0.459~735.842	0.122	48.29	0.2~11677.985	0.166
MMP7	0.999	0.825~1.21	0.992	0.829	0.605~1.136	0.244	1.23	0.695~2.178	0.477	1.147	0.684~1.924	0.603
MMP12	0.807	0.624~1.043	0.102	0.574	0.402~0.82	0.002	0.703	0.252~1.959	0.5	0.5	0.249~1.006	0.052
PDGFD	0.929	0.507~1.704	0.813	1.126	0.618~2.052	0.698	1.664	0.573~4.832	0.35	1.135	0.438~2.939	0.795
CASP4	1.043	0.556~1.956	0.895	0.505	0.184~1.386	0.185	2.009	0.48~8.401	0.339	0.446	0.086~2.323	0.338
CASP5	0.695	0.516~0.934	0.016	1.02	0.47~2.212	0.961	0.182	0.009~3.807	0.272	1.323	0.45~3.887	0.611
CARD16	0.616	0.369~1.027	0.063	0.625	0.319~1.228	0.173	1.334	0.387~4.594	0.648	0.634	0.225~1.787	0.389
CARD18	12.657	1.061~150.961	0.045	0.287	0.012~6.603	0.435	0.684	0.001~322.841	0.904	0.421	0.003~66.877	0.738
ATM	1.752	0.776~3.953	0.177	0.144	0.006~3.485	0.233	9.235	1.144~74.572	0.037	0.434	0.009~21.302	0.674
IL18	0.836	0.53~1.319	0.442	0.809	0.435~1.505	0.503	0.86	0.329~2.246	0.758	3.109	0.796~12.151	0.103
NCAM1	1.112	0.518~2.39	0.785	0.775	0.069~8.668	0.836	0.01	0~4.623	0.14	0.11	0.001~13.724	0.37
HTR3B	0	0~88501116.922	0.403	1.531	0.082~28.604	0.775	0.815	0.024~27.737	0.909	0.05	0.001~3.611	0.17
HTR3A	0.827	0.276~2.475	0.734	2.158	0.246~18.906	0.487	6.382	0.173~234.845	0.314	0.12	0.001~12.201	0.368
ZBTB16	0.869	0.358~2.108	0.756	2.631	0.705~9.822	0.15	0.335	0.006~18.588	0.594	6.752	1.373~33.204	0.019
APOA1	0.887	0.583~1.349	0.575	4.198	0.268~65.7	0.307	37.927	1.343~1070.849	0.033	0.091	0.001~15.545	0.36
PAFAH1B2	0.521	0.184~1.471	0.218	0.157	0.005~5.021	0.295	0.004	0~51.225	0.25	0.431	0.002~92.672	0.759
IL10RA	0.83	0.504~1.366	0.463	0.467	0.249~0.875	0.017	1.69	0.523~5.461	0.381	0.616	0.177~2.143	0.446
CD3E	0.664	0.448~0.985	0.042	0.578	0.03~11.049	0.716	1.814	0.166~19.8	0.625	0.599	0.007~49.686	0.82
CXCR5	0.081	0.001~8.544	0.29	0.577	0.068~4.911	0.615	0.046	0~6.788	0.227	0.835	0.025~28.21	0.92
NLRX1	0.943	0.424~2.096	0.886	0.266	0.016~4.425	0.356	0.269	0.003~23.628	0.565	0.248	0.003~18.172	0.525
CBL	2.215	0.893~5.493	0.086	1.288	0.08~20.838	0.859	0.117	0.001~10.372	0.349	0.026	0~4.005	0.155
MCAM	1.26	0.786~2.02	0.338	0.313	0.093~1.05	0.06	4.558	0.362~57.449	0.241	0.279	0.019~3.987	0.347
USP2	1.22	0.782~1.905	0.381	17.851	1.563~203.833	0.02	3.43	0.011~1046.204	0.673	25.65	0.787~836.27	0.068
THY1	0.942	0.616~1.442	0.784	0.563	0.298~1.063	0.077	0.582	0.147~2.302	0.44	0.654	0.142~3.02	0.586
PVRL1	1.226	0.648~2.318	0.531	5.261	0.334~82.939	0.238	0.01	0~5.178	0.148	16.769	0.269~1046.547	0.181
CRTAM	0.236	0.073~0.76	0.015	0.725	0.331~1.587	0.421	1.178	0.342~4.063	0.795	0.816	0.249~2.676	0.737
HSPA8	1.055	0.499~2.23	0.889	0.18	0.044~0.735	0.017	0.135	0.001~23.644	0.447	0.033	0.001~1.111	0.057
SPA17	0.535	0.281~1.019	0.057	0.443	0.166~1.188	0.106	0.409	0.089~1.891	0.253	0.422	0.083~2.156	0.3
ROBO3	0.924	0.442~1.934	0.834	0.1	0.02~0.508	0.005	4.377	0.069~277.903	0.486	0.094	0.003~2.613	0.163
TIRAP	1.552	0.501~4.811	0.446	0.418	0.082~2.141	0.295	1.1	0.139~8.695	0.928	0.433	0.029~6.511	0.545
ETS1	0.946	0.567~1.579	0.832	0.271	0.136~0.54	0	1.496	0.413~5.411	0.539	0.568	0.138~2.337	0.433
FLI1	0.949	0.464~1.942	0.886	0.631	0.358~1.113	0.112	1.669	0.558~4.991	0.359	0.829	0.262~2.621	0.749
JAM3	1.041	0.595~1.823	0.888	0.555	0.269~1.148	0.113	1.534	0.263~8.935	0.634	0.599	0.096~3.727	0.582
NINJ2	0.997	0.566~1.756	0.993	0.82	0.327~2.052	0.671	1.381	0.25~7.633	0.711	0.643	0.167~2.473	0.521
ADIPOR2	0.915	0.345~2.427	0.858	0.542	0.165~1.776	0.312	0.333	0.025~4.484	0.407	0.628	0.08~4.92	0.658
FKBP4	1.114	0.545~2.277	0.767	0.301	0.02~4.446	0.382	0.53	0.001~247.872	0.84	0.56	0.012~26.056	0.767
FGF23	0.812	0.29~2.274	0.691	0.485	0.015~15.675	0.684	0.964	0.001~1364.933	0.992	0.021	0~7.713	0.199
FGF6	2.682	0.09~79.943	0.569	6.284	0.298~132.329	0.237	0.035	0~5.078	0.187	0.141	0.001~27.568	0.467
VWF	1.321	0.897~1.945	0.158	0.597	0.274~1.3	0.194	2.455	0.459~13.123	0.294	0.502	0.063~4.009	0.516
CD9	1.085	0.502~2.344	0.835	1.288	0.222~7.471	0.777	1.679	0.197~14.323	0.636	4.226	0.258~69.281	0.312
TNFRSF1A	0.419	0.157~1.113	0.081	1.423	0.364~5.555	0.612	1.053	0.057~19.426	0.972	0.493	0.032~7.526	0.611
LTBR	0.871	0.325~2.333	0.783	0.991	0.041~24.175	0.995	0.017	0~24.696	0.273	1.888	0.007~544.318	0.826
CD27	0.632	0.41~0.973	0.037	0.514	0.228~1.16	0.109	0.774	0.15~3.979	0.759	0.478	0.107~2.132	0.333
TAPBPL	0.686	0.393~1.198	0.185	0.943	0.352~2.528	0.908	3.292	0.419~25.876	0.257	1.009	0.196~5.188	0.992
ING4	0.702	0.316~1.561	0.385	1.096	0.094~12.747	0.941	38.404	0.774~1904.626	0.067	1.987	0.038~104.216	0.734
LAG3	0.788	0.458~1.355	0.389	0.186	0.044~0.778	0.021	1.044	0.288~3.788	0.948	0.133	0.015~1.192	0.071
CD4	0.777	0.513~1.175	0.232	1.434	0.191~10.783	0.726	1.995	0.281~14.14	0.49	1.979	0.109~36.012	0.645
C1S	0.831	0.572~1.208	0.333	0.706	0.518~0.963	0.028	0.848	0.426~1.685	0.637	0.887	0.45~1.749	0.73
C1R	0.85	0.57~1.268	0.425	0.615	0.399~0.95	0.028	0.817	0.264~2.528	0.726	0.676	0.192~2.381	0.542
C1RL	1.079	0.469~2.482	0.857	0.546	0.191~1.562	0.259	6.352	0.879~45.929	0.067	0.431	0.065~2.879	0.385
RBP5	1.255	0.723~2.18	0.419	1.234	0.129~11.769	0.855	0.033	0~13.07	0.263	0.756	0.018~31.206	0.883
CD163	0.945	0.687~1.3	0.728	0.852	0.571~1.272	0.434	1.682	0.797~3.548	0.172	1.217	0.584~2.536	0.601
GDF3	0.557	0.099~3.135	0.507	0.145	0.005~4.342	0.266	0.004	0~5.814	0.138	0.009	0~5.326	0.149
CLEC4C	0.118	0.003~5.557	0.277	1.479	0.068~31.966	0.803	105.266	0.149~74510.085	0.164	0.721	0.009~55.46	0.883
C3AR1	0.761	0.505~1.146	0.191	0.678	0.38~1.21	0.189	1.192	0.321~4.425	0.793	1.003	0.345~2.918	0.995
CLEC4A	0.656	0.395~1.089	0.103	0.545	0.31~0.96	0.036	0.91	0.377~2.196	0.834	0.793	0.301~2.084	0.637
CLEC4D	0.735	0.267~2.02	0.551	0.87	0.193~3.925	0.856	0.165	0.003~9.303	0.381	2.898	0.193~43.496	0.441
CLEC4E	0.895	0.584~1.372	0.611	0.111	0.009~1.384	0.088	2.51	0.109~57.892	0.565	0.292	0.009~9.863	0.493
AICDA	0.938	0.014~64.143	0.976	0.619	0.039~9.757	0.733	1.586	0.012~202.385	0.852	0.352	0.004~33.974	0.654
KLRG1	0.431	0.126~1.473	0.18	4.794	0.848~27.099	0.076	0.075	0.001~9.723	0.296	2.561	0.167~39.391	0.5
A2M	0.995	0.663~1.493	0.982	0.51	0.026~10.014	0.657	9.694	0.041~2286.82	0.415	0.006	0~0.545	0.026
CLEC2D	0.66	0.253~1.725	0.397	0.229	0.055~0.951	0.042	0.861	0.17~4.344	0.856	0.218	0.024~1.989	0.177
CLECL1	0.699	0.199~2.448	0.575	0.329	0.019~5.635	0.443	0.569	0.135~2.392	0.441	0.073	0.001~8.842	0.285
CD69	0.774	0.492~1.218	0.268	0.67	0.423~1.063	0.089	1.269	0.688~2.34	0.446	1.072	0.462~2.489	0.872
KLRF1	0.506	0.097~2.638	0.419	0.768	0.201~2.932	0.7	0.9	0.051~15.976	0.943	0.86	0.084~8.788	0.899
CLEC2B	0.797	0.464~1.368	0.41	0.539	0.269~1.079	0.081	2.677	0.348~20.566	0.344	0.759	0.258~2.233	0.616
CLEC12A	0.741	0.383~1.432	0.372	0.512	0.201~1.303	0.16	1.623	0.273~9.639	0.594	0.883	0.267~2.923	0.839
CLEC1B	0.043	0~60.432	0.394	0.323	0.012~8.591	0.499	0.056	0~49.915	0.405	0.222	0.002~26.101	0.536
CLEC7A	0.796	0.485~1.305	0.366	0.46	0.187~1.126	0.089	1.78	0.359~8.812	0.48	0.789	0.219~2.843	0.717
OLR1	0.948	0.674~1.332	0.756	0.933	0.643~1.355	0.716	1.481	0.923~2.376	0.104	1.392	0.739~2.621	0.306
KLRD1	0.28	0.07~1.119	0.072	0.384	0.147~1.005	0.051	1.232	0.377~4.019	0.73	0.414	0.094~1.828	0.244
KLRC4	0.138	0.009~2.057	0.151	0.122	0.004~3.963	0.236	1.839	0.094~36.011	0.688	0.427	0.002~93.839	0.757
KLRC3	0.147	0.005~4.297	0.266	0.216	0.035~1.338	0.1	1.175	0.19~7.251	0.862	0.12	0.006~2.35	0.162
KLRC1	0.276	0.064~1.193	0.085	0.587	0.33~1.043	0.069	0.913	0.367~2.275	0.845	0.568	0.232~1.393	0.217
DUSP16	1.298	0.671~2.51	0.439	0.399	0.025~6.294	0.514	0.291	0.019~4.532	0.378	0.008	0~0.904	0.045
ART4	1.441	0.236~8.78	0.692	0.623	0.052~7.409	0.708	10.567	1.555~71.819	0.016	0.446	0.008~23.873	0.691
ARHGDIB	0.608	0.397~0.932	0.022	1.955	0.118~32.317	0.639	1.8	0.016~198.37	0.806	0.118	0.001~18.346	0.406
EPS8	0.804	0.39~1.658	0.554	0.911	0.217~3.819	0.899	1.891	0.156~22.98	0.617	0.538	0.048~6.085	0.616
IAPP	0.62	0~178341.488	0.941	6.891	0.32~148.36	0.218	0.01	0~129.211	0.342	10.966	0.025~4883.078	0.442
KCNJ8	0.906	0.55~1.494	0.7	0.658	0.288~1.504	0.321	5.232	0.981~27.898	0.053	1.211	0.297~4.927	0.79
KRAS	0.707	0.364~1.374	0.306	1.304	0.522~3.255	0.57	0.722	0.002~235.409	0.912	1.473	0.448~4.838	0.523
PTHLH	0.859	0.434~1.7	0.662	0.603	0.143~2.538	0.49	1.661	0.06~45.6	0.764	1.596	0.107~23.829	0.735
CAPRIN2	1.363	0.674~2.756	0.388	0.178	0.016~2.014	0.163	18.184	0.441~750.362	0.126	0.17	0.003~8.963	0.381
DNM1L	0.88	0.373~2.079	0.771	0.265	0.09~0.784	0.016	0.241	0.028~2.042	0.192	0.351	0.069~1.778	0.206
LRRK2	1.596	0.915~2.785	0.1	0.737	0.36~1.509	0.404	1.619	0.434~6.049	0.473	0.578	0.153~2.182	0.418
IRAK4	0.54	0.204~1.425	0.213	0.374	0.049~2.858	0.343	0.178	0.003~10.243	0.404	0.402	0.019~8.596	0.56
ANO6	1.199	0.655~2.195	0.557	1.182	0.3~4.659	0.811	0.583	0.145~2.344	0.447	1.413	0.157~12.743	0.758
SCAF11	1.074	0.485~2.377	0.861	1.675	0.752~3.735	0.207	7.031	0.778~63.512	0.082	0.816	0.203~3.276	0.774
ENDOU	0.607	0.063~5.879	0.667	1.503	0.124~18.215	0.749	0.007	0~30.571	0.245	8.944	0.246~325.746	0.232
VDR	0.891	0.445~1.786	0.745	5.251	1.21~22.782	0.027	0.013	0~0.491	0.019	2.05	0.181~23.245	0.562
LALBA	2.5701e+10	12876.998~51296410773306408	0.001	0.738	0.033~16.692	0.848	0.122	0~179.017	0.571	0.013	0~5.529	0.159
CCNT1	0.921	0.4~2.12	0.846	0.297	0.061~1.453	0.134	0.048	0~5.16	0.203	0.198	0.008~4.817	0.32
LMBR1L	1.146	0.433~3.033	0.784	1.326	0.177~9.95	0.784	0.634	0.005~77.602	0.853	0.125	0.004~3.655	0.227
ATF1	0.993	0.404~2.441	0.987	2.597	0.46~14.652	0.28	0.881	0.192~4.049	0.871	1.139	0.078~16.629	0.924
CELA1	0.978	0.252~3.792	0.975	2.559	0.462~14.165	0.282	1.338	0.044~40.602	0.867	0.406	0.011~14.441	0.621
ACVRL1	0.654	0.43~0.993	0.046	4.45	1.738~11.393	0.002	0.001	0~0.21	0.012	4.609	0.293~72.428	0.277
ACVR1B	1.256	0.595~2.649	0.55	2.197	0.875~5.518	0.094	0.209	0.028~1.58	0.129	4.192	0.948~18.532	0.059
NR4A1	1.319	0.96~1.812	0.087	1.35	0.565~3.225	0.499	1.588	0.533~4.732	0.406	0.746	0.148~3.763	0.723
ITGB7	0.883	0.545~1.431	0.615	0.097	0.013~0.704	0.021	1.46	0.097~22.084	0.785	0.13	0.006~2.96	0.201
RARG	0.882	0.531~1.465	0.626	0.871	0.06~12.748	0.92	0.246	0.011~5.575	0.378	0.085	0.001~5.807	0.253
SP1	1.074	0.399~2.892	0.887	1.901	0.58~6.231	0.289	1.061	0.245~4.593	0.937	9.602	0.999~92.302	0.05
AMHR2	0	0~3.13	0.082	1.136	0.058~22.124	0.933	0.071	0~10.799	0.302	0.314	0.002~50.138	0.654
PCBP2	1.31	0.458~3.748	0.615	2.963	0.362~24.272	0.311	1.464	0.095~22.645	0.785	2.656	0.068~103.703	0.601
MAP3K12	1.721	0.67~4.424	0.259	0.083	0.009~0.765	0.028	0.983	0.009~103.02	0.994	0.188	0.004~8.667	0.393
GPR84	0.859	0.498~1.482	0.584	0.486	0.225~1.053	0.067	0.774	0.046~12.89	0.858	1.102	0.366~3.317	0.863
ITGA5	1.155	0.83~1.607	0.392	0.947	0.305~2.943	0.925	4.368	0.732~26.06	0.106	2.795	0.323~24.206	0.351
NCKAP1L	0.757	0.428~1.337	0.337	0.361	0.115~1.126	0.079	1.259	0.208~7.617	0.802	0.674	0.1~4.533	0.685
LACRT	44.374	0.822~2395.004	0.062	0.289	0.016~5.312	0.403	0.223	0.002~22.5	0.523	0.409	0.004~45.123	0.709
DCD	0.001	0~6874018437044.61	0.715	0.3	0.017~5.348	0.413	1.699	0.067~42.919	0.748	0.11	0.001~10.374	0.341
ITGA7	1.335	0.878~2.029	0.176	0.101	0.017~0.589	0.011	2.373	0.244~23.112	0.457	0.079	0.002~3.762	0.198
CD63	0.496	0.149~1.657	0.255	0.165	0.021~1.309	0.088	4.957	0.056~436.809	0.484	0.594	0.016~22.181	0.778
GDF11	1.249	0.645~2.419	0.51	119.542	5.388~2652.275	0.002	1.472	0.001~2369.352	0.918	56.427	0.167~19103.885	0.175
IKZF4	1.085	0.299~3.932	0.902	0.101	0.009~1.18	0.068	2.255	0.012~427.144	0.761	0.066	0.002~2.021	0.12
ERBB3	1.559	0.746~3.259	0.238	2.135	0.148~30.806	0.578	0.367	0.014~9.782	0.55	0.524	0.006~49.099	0.78
RNF41	0.111	0.024~0.52	0.005	2.545	0.254~25.485	0.427	0.637	0.006~72.439	0.852	0.475	0.013~17.276	0.685
IL23A	1.151	0.74~1.791	0.534	3.038	0.254~36.315	0.38	2.911	0.008~1086.086	0.724	8.668	0.019~3959.702	0.489
STAT2	1.263	0.658~2.424	0.482	0.207	0.032~1.322	0.096	2.231	0.466~10.688	0.316	0.549	0.032~9.339	0.679
STAT6	1.245	0.4~3.878	0.705	1.428	0.192~10.623	0.728	2.864	0.101~80.92	0.537	0.221	0.01~4.894	0.339
LRP1	1.14	0.755~1.722	0.533	0.778	0.03~20.195	0.88	0.039	0~4.799	0.186	2.186	0.014~337.348	0.761
INHBC	0.095	0.001~10.713	0.328	5.776	0.242~137.735	0.279	1.429	0.02~104.493	0.871	4.987	0.056~442.165	0.483
INHBE	0.932	0.364~2.389	0.884	0.061	0.005~0.716	0.026	0.131	0.001~22.296	0.438	0.086	0.002~4.274	0.218
GLI1	0.823	0.449~1.508	0.528	1.129	0.183~6.951	0.896	0.835	0.035~19.866	0.911	1.103	0.061~19.989	0.947
DDIT3	1.228	0.717~2.103	0.454	1.635	0.473~5.656	0.437	0.991	0.078~12.665	0.995	2.067	0.28~15.277	0.477
CDK4	0.834	0.35~1.985	0.681	0.123	0.027~0.571	0.007	0.118	0.007~2.098	0.146	0.168	0.014~2.05	0.162
AVPR1A	0.701	0.316~1.554	0.381	0.507	0.029~8.893	0.642	0.03	0~5.26	0.183	0.079	0~13.116	0.33
IRAK3	0.791	0.444~1.41	0.427	0.498	0.039~6.349	0.592	0.48	0.005~48.619	0.755	3.336	0.165~67.597	0.433
IFNG	0.47	0.199~1.112	0.086	0.22	0.063~0.765	0.017	0.918	0.268~3.139	0.891	0.204	0.031~1.34	0.098
IL26	0.649	0.267~1.576	0.339	0.145	0.028~0.758	0.022	0.262	0.004~15.779	0.522	0.045	0.002~1.065	0.055
IL22	0.173	0.02~1.482	0.109	42.06	2.131~829.991	0.014	0.186	0.001~59.106	0.567	32.715	0.212~5039.762	0.175
LYZ	0.978	0.777~1.23	0.848	0.764	0.573~1.019	0.067	1.107	0.719~1.704	0.643	0.877	0.551~1.396	0.58
TSPAN8	0.745	0.5~1.109	0.147	1.128	0.351~3.625	0.84	1.808	0.162~20.151	0.63	2.602	0.283~23.947	0.398
LGR5	1.031	0.8~1.329	0.814	0.626	0.391~1.002	0.051	1.32	0.631~2.761	0.46	0.437	0.195~0.977	0.044
NTS	1.181	0.943~1.478	0.148	0.401	0.118~1.365	0.144	0.808	0.351~1.864	0.618	0.283	0.031~2.56	0.261
KITLG	0.725	0.482~1.089	0.122	0.373	0.05~2.749	0.333	3.291	0.705~15.376	0.13	0.603	0.033~11.049	0.733
DCN	0.83	0.595~1.157	0.271	0.69	0.485~0.981	0.039	0.786	0.267~2.317	0.663	0.964	0.354~2.628	0.943
SOCS2	0.992	0.517~1.905	0.982	0.594	0.351~1.004	0.052	1.214	0.353~4.176	0.758	0.857	0.356~2.062	0.731
CRADD	0.587	0.228~1.511	0.269	0.382	0.081~1.802	0.224	0.074	0.001~4.571	0.216	0.569	0.046~6.983	0.66
PLXNC1	0.614	0.324~1.163	0.134	0.874	0.397~1.925	0.738	1.158	0.348~3.853	0.811	1.702	0.451~6.418	0.432
NR2C1	1.023	0.407~2.572	0.962	1.091	0.315~3.781	0.891	1.094	0.165~7.263	0.926	1.578	0.181~13.744	0.679
NR1H4	0.966	0.603~1.548	0.885	1.081	0.587~1.989	0.803	1.328	0.264~6.69	0.731	1.31	0.573~2.996	0.523
ARL1	0.563	0.254~1.25	0.158	0.33	0.067~1.626	0.173	0.325	0.055~1.904	0.213	0.616	0.048~7.839	0.709
PMCH	0.595	0.119~2.982	0.528	0.518	0.19~1.409	0.198	0.09	0.002~3.49	0.197	0.259	0.033~2.066	0.202
IGF1	1.38	0.459~4.151	0.566	0.88	0.588~1.315	0.532	1.882	0.715~4.953	0.2	1.125	0.637~1.989	0.684
STAB2	1.035	0.096~11.18	0.977	0.975	0.144~6.602	0.98	3.578	1.116~11.469	0.032	0.044	0.001~2.874	0.143
HSP90B1	1.33	0.75~2.358	0.329	0.31	0.096~0.996	0.049	0.529	0.102~2.739	0.448	3.228	0.258~40.447	0.364
NFYB	1.312	0.518~3.322	0.566	0.529	0.135~2.079	0.362	0.859	0.13~5.662	0.874	0.334	0.042~2.645	0.299
CMKLR1	0.768	0.442~1.333	0.348	0.271	0.036~2.025	0.203	0.14	0.001~19.045	0.433	0.143	0.003~7.726	0.339
SART3	2.989	0.652~13.693	0.159	0.247	0.006~9.384	0.451	3.924	0.01~1503.163	0.652	0.339	0.001~111.993	0.715
SELPLG	0.835	0.551~1.265	0.394	0.366	0.1~1.336	0.128	0.844	0.138~5.175	0.854	0.673	0.071~6.35	0.73
MVK	0.811	0.44~1.494	0.501	0.55	0.038~7.927	0.661	0	0~0.5	0.032	0.058	0.001~3.579	0.176
PPP1CC	0.636	0.296~1.368	0.247	0.314	0.022~4.443	0.391	0.04	0~3.403	0.156	1.682	0.022~127.582	0.814
MAPKAPK5	0.861	0.329~2.251	0.76	1.044	0.231~4.714	0.955	0.091	0.007~1.17	0.066	0.81	0.078~8.373	0.859
TRAFD1	1.209	0.399~3.663	0.737	0.422	0.039~4.554	0.477	0.498	0.011~23.062	0.722	0.063	0.001~3.194	0.167
PTPN11	1.754	0.776~3.963	0.177	1.288	0.049~34.067	0.88	0.494	0.003~85.482	0.789	4.99	0.033~756.19	0.53
OAS1	1.148	0.659~2.001	0.625	1.212	0.627~2.345	0.567	0.699	0.248~1.967	0.497	1.07	0.373~3.07	0.9
OAS3	1.367	0.837~2.234	0.211	0.795	0.319~1.982	0.623	0.866	0.368~2.04	0.743	0.582	0.142~2.388	0.453
OAS2	1.044	0.748~1.458	0.8	0.869	0.508~1.485	0.607	1.439	0.637~3.252	0.382	0.938	0.401~2.195	0.882
HRK	0.616	0.06~6.301	0.683	0.721	0.049~10.627	0.812	0.059	0~105.052	0.458	2.352	0.083~67.028	0.617
NOS1	1.414	0.277~7.232	0.677	1.586	0.105~23.862	0.739	0.033	0~8.078	0.224	1.517	0.024~96.747	0.844
HNF1A	1.701	0.888~3.259	0.109	2.196	0.245~19.657	0.482	0.084	0.002~3.311	0.187	0.222	0.003~18.363	0.504
OASL	0.905	0.619~1.323	0.607	1.197	0.532~2.692	0.664	1.283	0.503~3.27	0.602	1.096	0.311~3.859	0.887
P2RX7	0.614	0.276~1.365	0.231	0.27	0.03~2.401	0.24	0.298	0.01~8.839	0.484	2.145	0.103~44.733	0.622
CAMKK2	0.777	0.155~3.9	0.76	7.49	0.381~147.1	0.185	0.697	0~1079.06	0.923	6.742	0.071~641.095	0.412
ORAI1	0.642	0.313~1.316	0.226	1.536	0.219~10.766	0.666	0.45	0.008~25.424	0.698	0.16	0.004~6.322	0.328
PSMD9	0.69	0.282~1.689	0.417	0.504	0.059~4.339	0.533	0.304	0.016~5.614	0.423	1.654	0.029~93.119	0.807
ATP6V0A2	0.728	0.256~2.07	0.552	0.55	0.13~2.324	0.416	0.784	0.025~24.644	0.89	0.684	0.082~5.727	0.726
SCARB1	1.096	0.588~2.042	0.773	4.175	1.127~15.461	0.032	0.194	0.049~0.771	0.02	2.946	0.386~22.468	0.297
SLC15A4	0.922	0.303~2.803	0.886	1.495	0.256~8.747	0.655	1.115	0.06~20.744	0.942	1.999	0.087~45.753	0.665
SFSWAP	5.979	1.7~21.027	0.005	0.563	0.111~2.852	0.488	0.049	0.001~2.513	0.133	2.775	0.149~51.621	0.494
ULK1	1.956	0.873~4.383	0.103	3.174	0.422~23.853	0.262	5.641	0.234~136.229	0.287	1.583	0.059~42.349	0.784
IL17D	1.079	0.598~1.944	0.801	2.059	0.868~4.885	0.101	0.459	0.03~7.092	0.577	1.182	0.309~4.518	0.807
FGF9	1.422	0.778~2.598	0.252	0.699	0.273~1.788	0.455	4.028	0.323~50.24	0.279	0.743	0.191~2.898	0.669
TNFRSF19	1.298	0.986~1.708	0.063	0.282	0.035~2.272	0.234	2.726	0.136~54.57	0.512	0.017	0~3.972	0.143
WASF3	1.109	0.77~1.598	0.577	0.98	0.59~1.627	0.938	1.22	0.396~3.764	0.729	1.191	0.554~2.558	0.655
FLT3	0.453	0.079~2.586	0.373	0.236	0.018~3.089	0.271	4.291	0.024~754.816	0.581	0.023	0~3.464	0.14
FLT1	1.515	0.875~2.623	0.138	1.099	0.074~16.241	0.945	5.675	0.005~6472.704	0.629	0.242	0.002~38.318	0.583
HMGB1	1.4	0.788~2.488	0.252	0.409	0.115~1.452	0.167	0.046	0.002~1.177	0.063	0.184	0.015~2.258	0.186
ALOX5AP	0.814	0.533~1.246	0.344	0.565	0.348~0.918	0.021	1.304	0.483~3.523	0.601	1.113	0.414~2.994	0.832
RXFP2	0	0~Inf	0.286	2.783	0.084~92.713	0.567	3.587	0.072~177.765	0.521	4.003	0.025~630.39	0.591
KL	1.45	0.754~2.789	0.266	0.982	0.572~1.687	0.947	0.212	0.007~6.644	0.377	0.669	0.187~2.398	0.537
RFXAP	1.902	0.932~3.882	0.077	0.178	0.037~0.86	0.032	0.207	0.009~4.896	0.329	0.108	0.008~1.536	0.1
ELF1	1.55	0.82~2.93	0.177	1.835	0.476~7.066	0.378	1.651	0.233~11.713	0.616	0.999	0.087~11.432	0.999
TNFSF11	0.779	0.478~1.269	0.315	0.644	0.4~1.038	0.071	0.698	0.238~2.044	0.512	0.741	0.348~1.577	0.436
CPB2	1.813	0.365~9.002	0.467	0.577	0.025~13.419	0.732	0.581	0.009~36.678	0.797	3.027	0.035~261.954	0.626
RB1	1.359	0.739~2.499	0.324	0.906	0.233~3.515	0.886	0.683	0.081~5.763	0.726	0.257	0.028~2.327	0.227
CYSLTR2	0.266	0.051~1.396	0.117	0.049	0.002~1.551	0.087	1.143	0.008~164.6	0.958	0.003	0~2.736	0.095
MLNR	1.315	0.165~10.45	0.796	0.102	0.001~11.484	0.343	0.033	0~55.199	0.368	41.668	0.037~46513.489	0.298
TRIM13	1.066	0.476~2.386	0.877	0.895	0.339~2.36	0.822	0.152	0.005~4.892	0.287	0.537	0.132~2.186	0.385
SUGT1	1.762	0.807~3.849	0.155	1.015	0.223~4.621	0.984	1.843	0.255~13.298	0.544	0.725	0.053~9.964	0.81
OLFM4	0.964	0.863~1.078	0.525	0.926	0.766~1.12	0.43	1.009	0.699~1.456	0.961	1.001	0.691~1.448	0.998
EDNRB	1.023	0.563~1.859	0.941	0.425	0.234~0.773	0.005	1.268	0.227~7.074	0.787	0.305	0.075~1.243	0.098
ABCC4	1.249	0.768~2.031	0.37	0.226	0.124~0.413	0	0.689	0.22~2.155	0.522	0.288	0.074~1.127	0.074
GPR183	0.762	0.495~1.174	0.218	0.719	0.434~1.19	0.199	2.102	0.815~5.421	0.124	0.806	0.313~2.071	0.653
FGF14	0.146	0.002~12.446	0.397	3.697	0.17~80.325	0.405	0.005	0~1.143	0.056	8.227	0.037~1837.299	0.445
TPP2	2.711	1.233~5.961	0.013	3.117	0.963~10.087	0.058	0.208	0.003~16.693	0.483	0.469	0.018~12.277	0.65
SLC10A2	0.563	0.009~33.837	0.783	1.584	0.043~58.025	0.802	5.522	0.998~30.552	0.05	0.029	0~33.401	0.326
TNFSF13B	0.893	0.565~1.411	0.628	0.726	0.438~1.203	0.214	1.573	0.794~3.118	0.194	0.855	0.35~2.088	0.731
F7	1.068	0.767~1.487	0.696	0.409	0.11~1.527	0.184	0.808	0.093~7.018	0.847	0.213	0.018~2.495	0.218
F10	1.201	0.931~1.551	0.159	0.36	0.1~1.303	0.12	1.82	0.308~10.754	0.509	0.552	0.079~3.848	0.549
PROZ	1.488	0.789~2.807	0.22	1.123	0.061~20.579	0.938	0.743	0.012~44.736	0.887	0.004	0~1.75	0.075
GAS6	1.154	0.706~1.886	0.568	1.741	0.724~4.187	0.216	1.566	0.3~8.176	0.595	0.459	0.076~2.782	0.397
RNASE3	1.004	0.248~4.071	0.996	1.604	0.071~36.407	0.767	0.354	0.001~120.889	0.727	0.548	0.007~40.493	0.784
RNASE2	0.618	0.355~1.074	0.088	0.606	0.159~2.305	0.462	3.948	0.265~58.928	0.319	1.351	0.24~7.615	0.733
RNASE7	0.874	0.466~1.638	0.675	0.629	0.083~4.75	0.653	0.119	0.002~7.364	0.312	0.155	0.001~16.969	0.437
PSMB5	1.269	0.351~4.592	0.716	2.307	0.334~15.933	0.397	0.138	0.003~5.434	0.29	1.548	0.078~30.827	0.775
BCL2L2	1.3	0.533~3.174	0.564	15.905	1.642~154.05	0.017	0.545	0.017~17.205	0.731	17.99	0.592~546.35	0.097
SLC22A17	1.077	0.608~1.906	0.8	0.215	0.032~1.457	0.115	1.576	0.037~67.354	0.812	0.841	0.04~17.85	0.912
IL25	10.52	0.005~21084.742	0.544	0.339	0.016~7.319	0.49	0.511	0~875.606	0.86	0.007	0~7.368	0.164
CMTM5	7.865	0.464~133.429	0.153	13.952	0.663~293.547	0.09	1.315	0.013~136.756	0.908	3.662	0.038~350.607	0.577
PSME1	0.626	0.268~1.46	0.278	1.139	0.237~5.484	0.871	3.138	0.406~24.225	0.273	1.801	0.157~20.667	0.636
RNF31	1.704	0.664~4.373	0.268	4.96	0.412~59.733	0.207	0.289	0.007~12.298	0.517	9.601	0.101~915.562	0.331
IRF9	1.585	0.855~2.938	0.144	1.243	0.475~3.256	0.658	1.235	0.287~5.307	0.777	1.518	0.37~6.224	0.562
LTB4R2	1.481	0.904~2.424	0.119	0.444	0.038~5.189	0.517	0.221	0.006~8.844	0.422	0.016	0~2.087	0.096
LTB4R	1.209	0.822~1.778	0.335	0.471	0.047~4.683	0.521	1.044	0.013~84.51	0.985	0.21	0.005~8.277	0.405
RIPK3	0.839	0.391~1.802	0.653	3.018	0.818~11.133	0.097	0.824	0.082~8.296	0.869	1.895	0.234~15.315	0.549
NFATC4	0.793	0.397~1.587	0.513	0.861	0.063~11.674	0.91	2.212	0.06~81.025	0.666	0.763	0.008~69.692	0.907
CMA1	1.314	0.786~2.197	0.297	0.984	0.248~3.909	0.982	0.014	0~3.489	0.129	0.66	0.07~6.238	0.717
CTSG	1.032	0.706~1.508	0.872	0.536	0.128~2.236	0.392	1.252	0.048~32.769	0.893	0.145	0.012~1.696	0.124
GZMH	0.819	0.564~1.19	0.296	0.546	0.281~1.061	0.074	1.088	0.437~2.71	0.856	0.634	0.239~1.681	0.36
NFKBIA	0.775	0.375~1.604	0.492	1.157	0.422~3.175	0.777	1.981	0.332~11.807	0.453	3.463	0.52~23.085	0.199
SSTR1	1.071	0.708~1.621	0.745	7.896	0.37~168.358	0.186	0.01	0~8.157	0.178	2.46	0.024~253.613	0.703
FKBP3	1.018	0.518~2	0.958	3.792	0.89~16.165	0.072	1.187	0.14~10.098	0.875	1.767	0.168~18.557	0.635
ARF6	0.95	0.43~2.096	0.898	0.522	0.146~1.863	0.317	1.628	0.27~9.833	0.595	1.746	0.249~12.267	0.575
SOS2	0.74	0.379~1.445	0.377	0.598	0.153~2.342	0.461	2.264	0.42~12.211	0.342	2.407	0.239~24.213	0.456
ATL1	0.588	0.281~1.233	0.16	2.878	1.109~7.468	0.03	1.488	0.421~5.263	0.537	3.757	0.949~14.866	0.059
TRIM9	2.998	0.967~9.29	0.057	1.152	0.376~3.53	0.804	23.01	0.482~1099.179	0.112	1.115	0.226~5.505	0.894
TMX1	0.897	0.495~1.624	0.719	0.616	0.246~1.542	0.301	2.113	0.517~8.635	0.298	1.326	0.22~7.974	0.758
PTGDR	0.484	0.228~1.03	0.06	0.985	0.689~1.408	0.936	1.571	0.504~4.897	0.436	1.028	0.626~1.688	0.913
PTGER2	0.748	0.489~1.144	0.18	0.902	0.546~1.491	0.688	0.99	0.328~2.986	0.986	0.977	0.477~2.001	0.949
PSMC6	0.959	0.473~1.944	0.908	2.359	0.423~13.158	0.328	1.327	0.152~11.572	0.798	1.474	0.092~23.609	0.784
BMP4	1.267	0.873~1.838	0.212	1.055	0.622~1.788	0.842	1.008	0.428~2.371	0.986	1.428	0.629~3.24	0.395
GMFB	0.805	0.525~1.236	0.322	1.522	0.585~3.964	0.389	1.861	0.292~11.847	0.511	1.239	0.252~6.097	0.792
GCH1	0.7	0.328~1.494	0.356	1.418	0.295~6.807	0.662	1.072	0.26~4.423	0.924	0.598	0.063~5.666	0.654
SOCS4	0.963	0.472~1.967	0.918	3.638	0.994~13.309	0.051	3.85	0.494~30.031	0.198	3.89	0.453~33.42	0.216
LGALS3	0.838	0.504~1.395	0.497	0.903	0.455~1.795	0.772	0.689	0.17~2.795	0.602	1.308	0.487~3.516	0.595
PELI2	1.287	0.729~2.272	0.384	1.698	0.749~3.853	0.205	3.282	0.664~16.213	0.145	6.05	0.97~37.731	0.054
PSMA3	1.005	0.447~2.259	0.991	0.389	0.077~1.964	0.253	2.413	0.205~28.413	0.484	0.417	0.032~5.407	0.504
GPR135	1.52	0.331~6.986	0.59	3.859	0.208~71.759	0.365	0.826	0.026~25.946	0.913	0.062	0.001~6.285	0.238
HIF1A	0.799	0.492~1.298	0.364	0.29	0.074~1.14	0.076	3.764	0.302~46.922	0.303	0.268	0.02~3.601	0.32
GPHB5	7.161	0.522~98.248	0.141	0.314	0.006~16.199	0.565	0	0~4.779	0.095	0.249	0~212.265	0.687
ESR2	0.454	0.021~9.789	0.615	0.042	0.001~2.756	0.137	8.041	0~1022690.247	0.728	42.013	0.08~22039.388	0.242
HSPA2	0.746	0.474~1.174	0.205	0.603	0.327~1.113	0.106	1.171	0.675~2.033	0.574	0.849	0.252~2.863	0.792
SPTB	1.085	0.201~5.861	0.925	2.943	0.185~46.7	0.444	0.021	0~30.75	0.3	0.078	0~19.675	0.366
GPX2	1.292	0.796~2.097	0.3	1.983	0.702~5.603	0.196	0.508	0.066~3.897	0.514	1.805	0.344~9.471	0.485
MAX	0.487	0.16~1.487	0.207	0.879	0.096~8.044	0.909	0.924	0.072~11.863	0.952	0.851	0.021~34.075	0.932
ARG2	0.65	0.375~1.127	0.125	0.218	0.031~1.542	0.127	2.203	0.056~86.008	0.673	0.228	0.012~4.216	0.321
ENTPD5	0.72	0.459~1.131	0.154	4.008	1.582~10.156	0.003	0.116	0.002~6.991	0.303	3.472	0.824~14.642	0.09
LTBP2	0.952	0.648~1.398	0.803	1.148	0.51~2.583	0.739	1.741	0.535~5.672	0.357	1.454	0.286~7.39	0.652
PGF	0.687	0.375~1.259	0.224	1.495	0.692~3.227	0.306	3.665	0.163~82.174	0.413	2.278	0.725~7.156	0.158
FOS	1.037	0.779~1.38	0.802	1.449	0.807~2.604	0.215	1.497	0.58~3.866	0.404	2.177	0.668~7.097	0.197
TGFB3	0.917	0.625~1.344	0.656	0.066	0.002~1.939	0.115	0.284	0.002~50.804	0.634	0.105	0.001~17.781	0.39
ESRRB	2.883	0.26~32.026	0.389	38.571	0.544~2735.744	0.093	0.001	0~732.047	0.328	1.608	0.001~2059.404	0.896
TSHR	0.033	0.001~1.935	0.1	1.409	0.12~16.595	0.785	356.138	0.705~179892.253	0.064	0.342	0.005~24.296	0.622
GPR65	0.801	0.417~1.541	0.507	0.591	0.348~1.004	0.052	1.55	0.526~4.569	0.427	0.827	0.326~2.098	0.689
PSMC1	0.827	0.298~2.297	0.716	0.322	0.047~2.229	0.251	4.592	0.124~169.827	0.408	0.528	0.022~12.644	0.694
CALM1	0.428	0.144~1.272	0.127	0.606	0.131~2.812	0.523	0.163	0.01~2.765	0.209	0.366	0.036~3.759	0.398
RPS6KA5	0.428	0.165~1.113	0.082	31.66	1.719~583.108	0.02	13.942	0.001~148544.681	0.578	24.51	0.194~3100.151	0.195
LGMN	0.98	0.514~1.868	0.95	1.765	0.619~5.032	0.288	3.054	0.688~13.558	0.142	7.504	0.91~61.893	0.061
CHGA	0.927	0.74~1.161	0.508	1.294	0.644~2.598	0.469	1.467	0.768~2.803	0.246	0.988	0.204~4.775	0.988
OTUB2	0.84	0.532~1.328	0.455	2.752	0.235~32.201	0.42	3.568	0.192~66.216	0.393	0.877	0.012~62.238	0.952
IFI27	0.791	0.558~1.121	0.188	2.222	0.964~5.121	0.061	1.717	0.402~7.324	0.465	1.394	0.415~4.682	0.591
SERPINA5	1.353	0.847~2.163	0.206	0.821	0.122~5.541	0.839	0.031	0~26.776	0.314	0.127	0.005~3.003	0.201
SERPINA3	0.078	0~377.758	0.555	0.913	0.521~1.598	0.75	2.244	1.044~4.823	0.038	0.853	0.261~2.787	0.793
DICER1	0.922	0.496~1.712	0.797	2.265	0.715~7.171	0.165	0.758	0.236~2.437	0.642	0.83	0.103~6.678	0.861
TCL1A	0.917	0.481~1.748	0.792	0.93	0.325~2.661	0.892	231.309	4.258~12566.772	0.008	1.363	0.256~7.267	0.717
BDKRB2	1.109	0.601~2.045	0.74	0.439	0.182~1.06	0.067	2.086	0.189~22.959	0.548	0.389	0.065~2.322	0.301
BDKRB1	0.567	0.246~1.31	0.184	0.878	0.285~2.698	0.82	0.452	0.007~29.034	0.709	1.024	0.179~5.852	0.978
YY1	1.125	0.207~6.104	0.891	25.582	3.58~182.813	0.001	1.617	0.041~63.479	0.797	10.488	0.436~252.191	0.147
WARS	0.959	0.56~1.641	0.878	0.101	0.029~0.36	0	1.233	0.573~2.655	0.592	0.186	0.021~1.639	0.13
DLK1	0.943	0.385~2.31	0.897	0.152	0.01~2.408	0.181	0.177	0.002~17.345	0.46	0.106	0.001~7.588	0.303
HSP90AA1	1.447	0.793~2.64	0.229	0.875	0.068~11.253	0.919	5.927	0.205~171.592	0.3	0.274	0.008~9.318	0.472
RCOR1	1	0.44~2.276	0.999	2.576	0.655~10.127	0.175	1.517	0.266~8.643	0.639	2.24	0.288~17.436	0.441
TRAF3	0.945	0.367~2.433	0.907	0.4	0.05~3.222	0.389	1.696	0.04~72.275	0.783	0.035	0.001~1.26	0.067
TNFAIP2	1.099	0.723~1.67	0.659	1.375	0.067~28.257	0.836	0.626	0.036~10.987	0.749	11.772	0.076~1830.205	0.338
SIVA1	0.837	0.482~1.453	0.526	3.265	0.498~21.41	0.217	0.275	0.022~3.456	0.317	1.237	0.071~21.546	0.884
AKT1	1.438	0.558~3.709	0.452	1.796	0.217~14.894	0.587	2.92	0.145~59.011	0.485	0.662	0.025~17.196	0.804
GPR132	0.759	0.414~1.391	0.372	2.151	0.084~55.234	0.644	0.073	0~15.12	0.336	0.213	0.001~62.699	0.594
JAG2	1.563	0.979~2.496	0.061	1.715	0.614~4.785	0.303	0.024	0.001~0.623	0.025	1.274	0.278~5.839	0.755
MTA1	1.983	0.881~4.461	0.098	2.402	0.204~28.29	0.486	0.648	0.017~24.077	0.814	3.166	0.088~114.238	0.529
GREM1	0.874	0.657~1.164	0.358	0.66	0.45~0.966	0.033	1.104	0.534~2.284	0.789	0.869	0.399~1.896	0.725
RASGRP1	0.578	0.269~1.24	0.159	0.477	0.272~0.837	0.01	1.256	0.509~3.098	0.621	0.564	0.203~1.567	0.272
THBS1	0.885	0.595~1.318	0.549	0.284	0.032~2.528	0.259	1.38	0.235~8.115	0.721	0.777	0.03~19.948	0.879
PAK6	18993.5	6.216~58032725.472	0.016	1.019	0.363~2.861	0.971	1.152	0.095~13.953	0.912	0.919	0.203~4.159	0.913
DLL4	1.003	0.536~1.88	0.991	0.395	0.057~2.739	0.347	1.272	0.011~151.862	0.922	0.033	0.001~1.426	0.076
CHP1	0.493	0.245~0.991	0.047	1.857	0.66~5.228	0.241	0.487	0.093~2.561	0.396	4.746	0.688~32.746	0.114
LTK	1.289	0.934~1.78	0.123	0.429	0.105~1.747	0.237	0.331	0.007~16.296	0.578	0.029	0.001~0.784	0.035
TYRO3	1.046	0.636~1.72	0.86	0.573	0.02~16.397	0.745	0.138	0.001~13.961	0.4	0.089	0~16.01	0.362
SNAP23	0.464	0.21~1.022	0.057	0.875	0.149~5.136	0.882	0.439	0.02~9.515	0.6	2.491	0.158~39.27	0.517
UBR1	1.261	0.552~2.878	0.582	3.75	0.738~19.05	0.111	0.505	0.061~4.164	0.526	2.511	0.209~30.214	0.468
CCNDBP1	0.299	0.107~0.831	0.021	1.163	0.3~4.51	0.828	27.844	1.492~519.498	0.026	4.837	0.531~44.039	0.162
PDIA3	1.202	0.652~2.215	0.555	0.246	0.077~0.79	0.018	1.207	0.147~9.923	0.861	5.301	0.138~203.607	0.37
B2M	0.797	0.47~1.35	0.398	0.094	0.005~1.788	0.116	0.745	0.008~73.122	0.9	0.936	0.006~137.505	0.979
DUOX2	0.861	0.729~1.018	0.079	0.877	0.666~1.155	0.351	0.73	0.38~1.402	0.344	0.846	0.549~1.304	0.449
DUOX1	1.109	0.655~1.88	0.7	3.325	0.184~60.081	0.416	0.295	0.002~46.748	0.637	0.586	0.01~33.969	0.796
SEMA6D	0.874	0.535~1.429	0.592	2.234	0.232~21.495	0.486	0.626	0.012~32.649	0.816	2.838	0.096~83.714	0.546
SHC4	2.543	1.237~5.23	0.011	1.011	0.376~2.72	0.982	5.633	0.676~46.954	0.11	1.106	0.155~7.864	0.92
FGF7	0.843	0.522~1.36	0.483	0.778	0.472~1.283	0.326	1.237	0.529~2.892	0.624	0.811	0.322~2.045	0.658
BCL2L10	1.129	0.731~1.744	0.586	2.729	0.224~33.217	0.431	0.036	0~6.552	0.21	1.182	0.027~52.503	0.931
NEDD4	0.843	0.477~1.488	0.556	0.957	0.405~2.26	0.921	0.628	0.124~3.189	0.574	1.861	0.411~8.42	0.42
TCF12	1.396	0.816~2.389	0.224	0.604	0.232~1.573	0.302	5.771	0.677~49.153	0.109	0.91	0.197~4.202	0.904
AQP9	0.96	0.698~1.32	0.8	0.742	0.434~1.269	0.276	1.47	0.513~4.217	0.474	1.23	0.558~2.715	0.608
ADAM10	0.643	0.323~1.28	0.209	0.925	0.122~7.027	0.94	2.342	0.091~60.145	0.607	5.009	0.173~145.039	0.348
ANXA2	0.885	0.445~1.761	0.728	0.089	0.009~0.87	0.038	0.006	0~5.983	0.146	0.377	0.017~8.459	0.539
RORA	0.703	0.267~1.849	0.475	0.359	0.194~0.662	0.001	1.807	0.239~13.687	0.567	0.282	0.053~1.5	0.138
PPIB	1.122	0.502~2.51	0.778	0.137	0.047~0.399	0	0.439	0.019~10.107	0.607	0.418	0.024~7.123	0.546
SPG21	0.195	0.056~0.681	0.01	0.97	0.181~5.21	0.972	12.561	0.219~719.042	0.22	0.31	0.02~4.938	0.407
PDCD7	0.47	0.148~1.499	0.202	6.907	0.657~72.585	0.107	0.217	0.002~20.303	0.51	0.684	0.003~168.068	0.892
DPP8	0.79	0.359~1.738	0.558	0.219	0.047~1.031	0.055	3.379	0.21~54.461	0.391	2.179	0.131~36.163	0.587
RAB11A	0.469	0.202~1.092	0.079	0.244	0.039~1.548	0.135	1.517	0.047~49.053	0.814	1.6	0.096~26.766	0.744
MAP2K1	0.526	0.205~1.351	0.182	0.213	0.044~1.035	0.055	2.221	0.167~29.529	0.545	1.319	0.128~13.644	0.816
SMAD6	1.107	0.647~1.895	0.71	0.873	0.266~2.867	0.823	0.657	0.072~6.005	0.71	1.161	0.15~8.968	0.886
SMAD3	1.38	0.577~3.298	0.469	1.594	0.073~34.667	0.767	1.739	0.103~29.282	0.701	0.236	0.003~16.891	0.507
PIAS1	0.634	0.17~2.362	0.497	0.545	0.12~2.472	0.431	6.35	0.335~120.345	0.218	3.475	0.221~54.676	0.376
NOX5	0.032	0~110.651	0.407	0.576	0.011~29.959	0.785	0.007	0~20.924	0.226	0.598	0.001~468.384	0.88
NR2E3	1.051	0.131~8.446	0.962	0.169	0.007~4.079	0.274	0.001	0~7.331	0.131	0.04	0~5.931	0.207
NEO1	0.729	0.419~1.267	0.262	2.188	0.793~6.038	0.131	0.397	0.055~2.866	0.36	3.903	0.577~26.41	0.163
PML	0.596	0.297~1.195	0.145	0.05	0.006~0.409	0.005	1.224	0.093~16.104	0.878	0.053	0.002~1.547	0.088
ISLR	0.906	0.665~1.235	0.532	0.81	0.394~1.662	0.565	1.041	0.449~2.41	0.926	2.321	0.542~9.95	0.257
CYP11A1	0.099	0.003~2.897	0.179	2.652	0.142~49.487	0.514	0.07	0~13.87	0.324	0.542	0.005~60.787	0.799
SEMA7A	0.971	0.615~1.533	0.899	0.596	0.037~9.566	0.715	1.742	0.045~67.209	0.766	6.92	0.166~288.43	0.309
CSK	1.014	0.427~2.408	0.976	0.197	0.047~0.822	0.026	0.15	0.008~3.007	0.215	0.57	0.046~7.084	0.662
SCAMP5	1.038	0.697~1.547	0.853	1.038	0.141~7.644	0.971	1.759	0.162~19.148	0.643	0.067	0.001~3.253	0.172
PTPN9	0.542	0.154~1.905	0.339	0.502	0.044~5.717	0.579	11.115	0.108~1147.175	0.309	1.416	0.033~59.851	0.856
NRG4	0.844	0.206~3.458	0.814	3.83	0.106~138.173	0.463	0.363	0.004~31.463	0.656	0.599	0~917.608	0.891
PSTPIP1	0.768	0.376~1.569	0.469	0.133	0.027~0.665	0.014	0.357	0.014~9.241	0.535	0.153	0.009~2.48	0.186
CRABP1	1.237	0.859~1.783	0.253	4.492	0.164~123.261	0.374	1.256	0.022~72.079	0.912	0.052	0~46.416	0.394
IREB2	0.856	0.437~1.674	0.649	0.168	0.028~0.999	0.05	10.786	0.577~201.626	0.111	0.536	0.07~4.124	0.549
PSMA4	0.656	0.331~1.301	0.227	0.156	0.026~0.937	0.042	1.175	0.194~7.129	0.861	0.281	0.021~3.719	0.336
CTSH	0.858	0.484~1.519	0.598	0.955	0.436~2.093	0.908	0.285	0.051~1.576	0.15	0.667	0.251~1.77	0.416
BCL2A1	0.877	0.617~1.246	0.464	0.749	0.499~1.125	0.163	1.183	0.637~2.198	0.595	1.106	0.574~2.132	0.763
IL16	0.452	0.198~1.032	0.059	0.428	0.042~4.338	0.473	1.08	0.04~28.96	0.963	7.513	0.137~411.729	0.324
AEN	0.986	0.492~1.975	0.969	0.753	0.22~2.576	0.651	1.839	0.069~48.799	0.716	0.192	0.022~1.688	0.137
ISG20	1.109	0.699~1.759	0.661	0.912	0.478~1.737	0.778	1.099	0.433~2.789	0.842	0.979	0.293~3.269	0.973
HAPLN3	0.961	0.639~1.446	0.848	0.134	0.011~1.588	0.111	1.506	0.178~12.732	0.707	0.189	0.004~8.81	0.395
RHCG	1.044	0.751~1.45	0.799	1.662	0.36~7.668	0.515	0.839	0.011~64.121	0.937	3.64	1.011~13.102	0.048
FURIN	1.263	0.673~2.368	0.468	1.917	0.147~24.922	0.619	0.105	0.003~4.244	0.233	0.036	0~3.145	0.145
ST8SIA2	0.694	0.096~5.006	0.717	0.153	0.009~2.46	0.185	0.222	0.002~19.774	0.511	0.155	0.001~25.79	0.475
NR2F2	0.907	0.452~1.822	0.784	2.321	0.631~8.539	0.205	1.257	0.123~12.835	0.847	1.527	0.171~13.682	0.705
IGF1R	1.055	0.53~2.099	0.879	2.612	0.9~7.579	0.077	1.324	0.385~4.551	0.656	5.882	1.032~33.506	0.046
PDIA2	1.227	0.874~1.723	0.238	1.887	0.308~11.565	0.492	0.221	0.002~22.641	0.523	1.499	0.057~39.134	0.808
WFIKKN1	1.161	0.661~2.042	0.603	10.694	0.807~141.726	0.072	0.446	0.01~19.696	0.676	0.781	0.004~138.309	0.925
STUB1	0.942	0.453~1.958	0.873	7.656	0.853~68.695	0.069	0.184	0.01~3.499	0.26	35.681	1.025~1242.169	0.048
SSTR5	0.989	0.742~1.32	0.943	1.007	0.082~12.435	0.995	0.025	0~4.004	0.155	0.02	0~3.367	0.135
TPSB2	0.933	0.697~1.249	0.643	2.485	0.708~8.72	0.155	1.012	0.394~2.601	0.98	0.997	0.077~12.942	0.998
MAPK8IP3	1.603	0.956~2.687	0.074	4.988	0.77~32.301	0.092	0.112	0.003~4.205	0.237	0.6	0.019~18.717	0.771
MLST8	0.786	0.388~1.593	0.504	2.754	0.473~16.022	0.26	0.065	0.004~1.09	0.057	0.931	0.032~27.428	0.967
TCEB2	1.218	0.612~2.423	0.574	23.835	3.369~168.63	0.001	0.009	0~0.295	0.008	7.757	0.376~160.191	0.185
TNFRSF12A	0.983	0.549~1.759	0.953	2.986	1.164~7.661	0.023	0.362	0.07~1.87	0.225	1.659	0.317~8.678	0.549
IL32	0.889	0.493~1.604	0.696	0.246	0.073~0.833	0.024	0.854	0.274~2.664	0.786	0.38	0.061~2.35	0.298
MEFV	0.668	0.259~1.724	0.404	0.049	0.008~0.299	0.001	2.799	0.198~39.593	0.446	0.71	0.006~81.229	0.887
SLX4	2.127	0.887~5.098	0.091	0.662	0.059~7.429	0.738	0.017	0~1.533	0.076	0.127	0.002~7.266	0.318
CREBBP	2.201	0.889~5.453	0.088	9.299	1.819~47.53	0.007	1.317	0.086~20.138	0.843	6.456	0.58~71.869	0.129
USP7	1.851	0.741~4.622	0.187	1.409	0.352~5.645	0.628	0.42	0.066~2.649	0.356	1.321	0.159~10.978	0.797
CIITA	0.753	0.46~1.234	0.26	0.247	0.078~0.782	0.017	1.768	0.193~16.201	0.614	0.322	0.05~2.062	0.232
SOCS1	0.702	0.488~1.011	0.057	0.081	0.007~0.989	0.049	0.017	0~1.124	0.057	0.027	0~1.64	0.085
LITAF	0.461	0.204~1.046	0.064	0.006	0~0.288	0.009	1.347	0.003~547.428	0.923	0.002	0~1.049	0.052
TNFRSF17	0.625	0.426~0.918	0.017	0.879	0.622~1.242	0.464	0.561	0.188~1.678	0.301	1.114	0.589~2.106	0.739
GP2	1.161	0.882~1.529	0.286	1.755	0.835~3.687	0.138	1.002	0.203~4.946	0.998	0.53	0.03~9.409	0.665
PLK1	1.319	0.702~2.476	0.389	0.208	0.022~1.923	0.166	0.11	0.013~0.917	0.041	0.093	0.002~3.771	0.209
CHP2	0.957	0.793~1.155	0.645	1.475	0.949~2.295	0.084	0.859	0.375~1.968	0.72	1.37	0.662~2.838	0.396
PRKCB	0.55	0.257~1.174	0.122	0.53	0.282~0.995	0.048	4.407	0.651~29.826	0.128	0.654	0.211~2.023	0.461
IL4R	1.172	0.488~2.815	0.722	1.913	0.441~8.309	0.387	1.518	0.04~57.675	0.822	5.021	0.405~62.283	0.209
IL21R	0.5	0.228~1.095	0.083	0.186	0.036~0.97	0.046	2.331	0.107~50.541	0.59	0.608	0.044~8.337	0.71
IL27	0.773	0.257~2.329	0.647	12.007	0.5~288.131	0.125	1.777	0.026~123.159	0.79	29.3	0.098~8768.346	0.246
TUFM	2.109	0.728~6.109	0.169	2.111	0.359~12.42	0.409	0.268	0.03~2.407	0.24	3.223	0.201~51.616	0.408
RABEP2	1.741	0.806~3.76	0.158	2.852	0.417~19.489	0.285	1.195	0.03~47.628	0.924	0.317	0.006~16.252	0.567
CD19	0.82	0.43~1.566	0.548	0.723	0.227~2.3	0.583	7.279	0.123~431.562	0.341	0.552	0.062~4.894	0.593
SPN	1.042	0.597~1.818	0.885	0.217	0.01~4.84	0.335	0.014	0~4.897	0.153	0.002	0~0.629	0.034
MAZ	1.21	0.551~2.66	0.635	16.479	1.037~261.922	0.047	0.021	0.001~0.422	0.012	4.068	0.044~372.011	0.542
PPP4C	1.215	0.568~2.6	0.615	0.184	0.015~2.192	0.18	0.034	0.004~0.308	0.003	8.679	0.193~390.696	0.266
MAPK3	1.476	0.782~2.785	0.229	16.431	2.876~93.879	0.002	0.046	0.002~1.098	0.057	10.292	0.821~129.002	0.071
ITGAL	0.789	0.479~1.297	0.35	0.344	0.15~0.788	0.012	1.445	0.539~3.871	0.464	0.545	0.135~2.202	0.394
BCL7C	0.832	0.334~2.074	0.693	28.612	3.515~232.878	0.002	0.025	0.001~0.619	0.024	16.414	0.774~347.98	0.073
CTF1	1.277	0.832~1.96	0.263	12.08	1.674~87.171	0.013	7.044	0.377~131.482	0.191	3.794	0.191~75.393	0.382
VKORC1	0.924	0.331~2.58	0.881	0.682	0.178~2.604	0.575	2.736	0.175~42.87	0.473	1.766	0.254~12.274	0.566
PYCARD	1.103	0.691~1.761	0.681	1.229	0.451~3.35	0.687	0.484	0.159~1.472	0.201	2.271	0.365~14.133	0.379
ITGAM	0.883	0.588~1.325	0.548	0.785	0.47~1.31	0.354	3.79	0.912~15.75	0.067	1.328	0.531~3.324	0.544
ITGAX	1.012	0.669~1.531	0.955	3.466	0.269~44.583	0.34	0.014	0~64.113	0.322	0.053	0~17.181	0.32
ITGAD	0.451	0.053~3.846	0.467	1.07	0.029~39.85	0.971	39.079	0.027~57051.021	0.324	0.63	0.001~466.502	0.891
SIAH1	1.669	0.633~4.4	0.301	9.714	1.891~49.907	0.006	0.684	0.086~5.46	0.72	6.529	0.353~120.674	0.207
NOD2	1.536	0.931~2.534	0.093	0.982	0.471~2.045	0.961	0.777	0.099~6.086	0.81	1.47	0.485~4.452	0.496
CYLD	0.977	0.369~2.587	0.962	1.81	0.433~7.566	0.416	5.634	0.342~92.866	0.227	1.15	0.136~9.688	0.898
LPCAT2	1.514	0.909~2.523	0.111	3.138	1.487~6.625	0.003	0.821	0.267~2.527	0.732	2.296	0.615~8.57	0.216
AMFR	0.978	0.307~3.111	0.97	1.027	0.354~2.979	0.961	0.697	0.309~1.575	0.386	1.092	0.232~5.14	0.911
MT2A	0.766	0.537~1.092	0.141	0.6	0.312~1.153	0.126	1.595	0.438~5.804	0.479	1.36	0.467~3.962	0.573
CETP	1.113	0.533~2.324	0.776	0.644	0.11~3.759	0.625	1.178	0.083~16.65	0.903	0.562	0.023~14.013	0.725
NLRC5	0.977	0.582~1.639	0.93	0.18	0.081~0.4	0	1.039	0.363~2.978	0.943	0.298	0.078~1.145	0.078
CCL22	0.681	0.425~1.092	0.111	0.157	0.033~0.753	0.021	1.278	0.046~35.618	0.885	0.085	0.006~1.272	0.074
CX3CL1	0.979	0.631~1.519	0.926	2.383	0.419~13.556	0.327	3.447	1.014~11.714	0.047	16.961	0.515~558.15	0.112
CCL17	0.905	0.56~1.463	0.684	0.121	0.011~1.359	0.087	0.089	0.001~7.471	0.284	0.556	0.014~21.543	0.753
CDH5	1.232	0.78~1.945	0.372	0.542	0.263~1.117	0.097	4.899	0.633~37.924	0.128	0.423	0.077~2.325	0.323
TK2	0.793	0.293~2.147	0.648	0.357	0.077~1.669	0.191	1.835	0.078~43.411	0.707	0.597	0.06~5.968	0.661
CKLF	0.828	0.462~1.487	0.528	0.354	0.094~1.331	0.124	0.461	0.077~2.753	0.396	0.192	0.021~1.776	0.146
CMTM1	0.884	0.417~1.873	0.747	23.615	1.72~324.203	0.018	0.047	0~4.626	0.192	10.027	0.105~953.255	0.321
CMTM2	0.973	0.517~1.829	0.931	0.294	0.058~1.483	0.138	0.26	0.014~4.846	0.367	0.891	0.115~6.881	0.912
CMTM3	0.674	0.384~1.18	0.167	1.11	0.114~10.841	0.928	0.195	0.006~6.499	0.361	0.213	0.004~12.851	0.46
CMTM4	1.007	0.514~1.973	0.984	1.795	0.397~8.123	0.447	0.056	0.003~1.054	0.054	0.65	0.047~9.075	0.749
TRADD	0.953	0.471~1.929	0.894	1.065	0.179~6.329	0.945	0.767	0.015~38.631	0.895	0.522	0.031~8.904	0.653
ELMO3	1.304	0.694~2.45	0.409	1.843	0.501~6.786	0.358	0.319	0.052~1.967	0.218	1.233	0.159~9.577	0.841
AGRP	1.303	0.517~3.288	0.575	2.622	0.134~51.129	0.525	0.05	0~28.073	0.355	0.392	0.003~48.735	0.704
CTCF	1.73	0.486~6.163	0.398	0.155	0.011~2.204	0.169	0.095	0.001~7.121	0.285	0.867	0.007~105.25	0.954
PSMB10	0.762	0.435~1.337	0.344	0.573	0.174~1.884	0.359	0.682	0.16~2.913	0.605	0.885	0.164~4.772	0.887
NFATC3	1.863	0.69~5.033	0.22	5.45	0.577~51.46	0.139	0.212	0.024~1.857	0.161	1.959	0.042~91.267	0.732
CDH1	1.896	0.985~3.651	0.056	0.698	0.351~1.385	0.303	0.806	0.41~1.583	0.531	1.948	0.429~8.85	0.388
HAS3	0.842	0.617~1.15	0.28	0.217	0.014~3.444	0.279	0.346	0.013~8.973	0.523	0.025	0~3.737	0.149
IL34	1.01	0.666~1.531	0.964	1.44	0.108~19.134	0.782	0.121	0.002~7.883	0.321	0.001	0~0.965	0.049
CHST4	0.736	0.52~1.041	0.083	0.623	0.303~1.282	0.199	1.584	0.644~3.897	0.317	1.017	0.504~2.052	0.961
HP	0.065	0.003~1.59	0.094	1.235	0.438~3.476	0.69	0.758	0.035~16.255	0.86	2.091	0.657~6.662	0.212
HPR	0.004	0~1.155	0.056	8.9	0.372~212.881	0.177	1.931	0.001~2996.268	0.861	0.789	0.002~389.101	0.94
PSMD7	2.697	0.862~8.432	0.088	7.156	0.786~65.16	0.081	0.097	0.003~2.996	0.183	4.145	0.135~127.692	0.416
BCAR1	1.265	0.625~2.557	0.513	3.083	0.315~30.185	0.333	0.094	0.003~2.952	0.179	6.195	0.088~434.413	0.4
CLEC3A	2.966	0.487~18.051	0.238	1.247	0.063~24.838	0.885	0.662	0.073~6.001	0.714	0.967	0.012~80.144	0.988
PLCG2	0.837	0.389~1.803	0.649	0.125	0.004~3.902	0.236	0.01	0~4.216	0.135	0.003	0~0.899	0.046
OSGIN1	1.352	0.778~2.349	0.285	3.718	0.439~31.504	0.228	0.136	0.001~16.836	0.417	0.481	0.009~24.788	0.716
IRF8	0.727	0.443~1.192	0.207	2.42	0.815~7.182	0.111	0.69	0.15~3.181	0.634	1.089	0.242~4.891	0.912
SLC7A5	1.296	0.824~2.037	0.262	0.537	0.242~1.196	0.128	0.346	0.082~1.471	0.151	0.17	0.032~0.909	0.038
ZFPM1	1.061	0.679~1.659	0.794	4.183	0.339~51.566	0.264	1.645	0.106~25.543	0.722	0.864	0.01~73.426	0.949
IL17C	0.775	0.447~1.341	0.362	0.988	0.111~8.795	0.991	2.458	0.15~40.153	0.528	0.041	0.001~1.391	0.076
CYBA	0.863	0.591~1.261	0.446	0.908	0.364~2.265	0.835	0.07	0.013~0.396	0.003	0.965	0.253~3.676	0.958
CBFA2T3	0.92	0.605~1.401	0.699	1.039	0.551~1.959	0.906	0.339	0.021~5.608	0.45	1.209	0.544~2.686	0.641
MC1R	1.323	0.801~2.185	0.275	6.904	0.707~67.454	0.097	3.537	0.166~75.259	0.418	1.034	0.016~65.445	0.987
TUBB3	0	0~102460.22	0.255	0.568	0.074~4.351	0.586	0.358	0.017~7.577	0.51	0.043	0.001~1.941	0.106
NXN	0.891	0.562~1.411	0.621	0.661	0.379~1.152	0.144	0.615	0.141~2.684	0.518	0.919	0.252~3.346	0.897
YWHAE	1.032	0.443~2.404	0.942	0.38	0.106~1.367	0.139	0.78	0.274~2.221	0.641	0.809	0.132~4.959	0.819
SCARF1	1.011	0.525~1.947	0.973	0.891	0.076~10.458	0.927	0.719	0.011~46.231	0.876	0.241	0.004~16.063	0.507
ITGAE	0.575	0.252~1.309	0.187	0.169	0.03~0.938	0.042	0.28	0.027~2.864	0.283	0.074	0.005~1.177	0.065
ALOX15	0.887	0.529~1.487	0.65	1.471	0.171~12.63	0.725	0.182	0.007~5.027	0.314	0.017	0~1.162	0.059
CXCL16	0.664	0.402~1.096	0.109	0.38	0.143~1.01	0.052	4.248	0.744~24.255	0.104	0.526	0.104~2.654	0.436
GP1BA	1.294	0.498~3.363	0.597	4.988	0.39~63.825	0.217	0.418	0.001~172.958	0.777	0.014	0~2.18	0.098
RABEP1	0.851	0.347~2.087	0.725	0.038	0.004~0.392	0.006	1.531	0.074~31.552	0.783	0.256	0.011~5.8	0.392
DHX33	1.209	0.503~2.906	0.672	0.215	0.053~0.869	0.031	1.557	0.173~14.035	0.693	0.201	0.023~1.752	0.146
NLRP1	0.857	0.454~1.618	0.634	0.442	0.036~5.408	0.523	4.393	0.433~44.601	0.211	0.15	0.003~8.594	0.359
CLEC10A	0.692	0.427~1.121	0.135	0.308	0.115~0.827	0.019	0.291	0.021~4.099	0.36	0.278	0.046~1.683	0.163
ACAP1	1.107	0.65~1.884	0.709	1.159	0.114~11.772	0.9	0.412	0.009~19.323	0.651	0.953	0.027~33.341	0.979
TNK1	0.804	0.42~1.54	0.51	4.884	0.463~51.583	0.187	1.326	0.085~20.709	0.84	1.549	0.021~115.519	0.842
FGF11	0.181	0.005~7.038	0.36	5.988	0.406~88.215	0.192	84.131	0.249~28381.111	0.136	3.438	0.074~160.615	0.529
TNFSF12	0.649	0.37~1.138	0.132	0.568	0.095~3.392	0.535	0.968	0.063~14.897	0.981	0.26	0.01~6.79	0.418
TNFSF13	0.694	0.42~1.148	0.155	0.286	0.113~0.726	0.008	0.451	0.081~2.505	0.362	0.477	0.113~2.011	0.313
CD68	0.974	0.522~1.817	0.934	0.89	0.276~2.869	0.845	1.78	0.197~16.13	0.608	0.544	0.072~4.094	0.555
TP53	0.756	0.527~1.083	0.127	0.525	0.314~0.879	0.014	3.54	0.549~22.837	0.184	0.848	0.364~1.971	0.701
ALOX15B	0.767	0.442~1.329	0.344	0.513	0.013~20.89	0.724	0.056	0~125.987	0.463	13.058	0.02~8409.534	0.436
ALOX12B	1.277	0.726~2.245	0.396	1.99	0.263~15.039	0.505	0.423	0.002~111.48	0.762	2.112	0.094~47.696	0.638
ALOXE3	0.981	0.275~3.503	0.976	1	0.051~19.758	1	0.638	0.011~37.646	0.829	0.278	0.003~26.766	0.583
PIK3R5	0.921	0.478~1.776	0.807	8.664	0.352~213.302	0.187	1.525	0.021~111.924	0.847	3.286	0.016~660.049	0.66
NTN1	0.952	0.566~1.599	0.852	2.693	0.096~75.895	0.561	3.212	0.216~47.741	0.397	6.436	0.032~1279.835	0.491
GLP2R	1.603	0.543~4.734	0.393	1.068	0.036~31.574	0.97	0.092	0~35.148	0.431	4.89	0.027~887.499	0.55
MAP2K4	0.506	0.224~1.147	0.103	0.403	0.136~1.193	0.101	1.961	0.22~17.469	0.546	0.59	0.112~3.108	0.534
TRPV2	0.852	0.523~1.39	0.522	0.211	0.048~0.922	0.039	0.195	0.011~3.615	0.273	0.308	0.014~6.815	0.456
TNFRSF13B	0.618	0.192~1.992	0.42	4.069	0.284~58.234	0.301	4.433	0.062~318.085	0.495	0.629	0.008~48.425	0.834
RNF112	1.32	0.594~2.935	0.495	22.31	1.317~377.813	0.031	0.001	0~20.991	0.168	56.487	0.232~13746.981	0.15
AKAP10	1.279	0.418~3.911	0.666	0.098	0.014~0.664	0.017	0.635	0.048~8.388	0.73	0.775	0.03~19.81	0.878
LGALS9	0.75	0.432~1.301	0.305	0.14	0.029~0.683	0.015	1.973	0.264~14.775	0.508	0.206	0.016~2.659	0.226
NOS2	0.807	0.636~1.025	0.079	0.245	0.073~0.825	0.023	0.513	0.111~2.362	0.392	0.329	0.061~1.775	0.196
TNFAIP1	0.949	0.29~3.106	0.931	0.155	0.03~0.792	0.025	12.384	0.115~1336.499	0.292	0.516	0.031~8.723	0.647
SARM1	1.015	0.374~2.753	0.977	0.344	0.066~1.797	0.206	7.956	0.109~580.046	0.343	0.181	0.011~3.077	0.237
TRAF4	1.941	0.917~4.107	0.083	1.385	0.252~7.598	0.708	0.641	0.042~9.862	0.75	1.166	0.055~24.652	0.921
TIAF1	2.144	1.065~4.319	0.033	0.832	0.054~12.865	0.895	2.133	0~21235.82	0.872	1.178	0.017~83.065	0.94
CRLF3	1.127	0.38~3.34	0.83	0.178	0.05~0.634	0.008	6.938	0.448~107.332	0.166	0.482	0.051~4.547	0.524
RNF135	0.425	0.211~0.858	0.017	0.768	0.178~3.317	0.724	0.677	0.073~6.31	0.732	16.052	1.357~189.924	0.028
PSMD11	1.94	0.636~5.924	0.244	0.255	0.107~0.609	0.002	2.462	0.185~32.708	0.495	0.394	0.09~1.733	0.218
CCL2	0.869	0.61~1.238	0.438	0.673	0.463~0.978	0.038	2.146	0.723~6.375	0.169	0.728	0.332~1.597	0.428
CCL7	0.823	0.477~1.421	0.484	0.877	0.382~2.017	0.758	2.75	0.419~18.067	0.292	1.385	0.406~4.729	0.603
CCL8	0.859	0.599~1.234	0.411	0.801	0.57~1.126	0.202	1.256	0.738~2.136	0.401	1.135	0.605~2.128	0.693
CCL13	0.878	0.673~1.146	0.339	0.589	0.302~1.149	0.121	0.374	0.06~2.342	0.293	1.16	0.452~2.975	0.758
CCL1	0.064	0.003~1.483	0.086	4.746	0.226~99.566	0.316	0.082	0.001~11.352	0.32	2.832	0.036~223.432	0.64
CCL5	0.868	0.639~1.18	0.367	0.585	0.357~0.958	0.033	1.236	0.687~2.224	0.48	0.717	0.308~1.669	0.441
CCL16	0.418	0.026~6.802	0.54	1.154	0.289~4.608	0.839	6.129	0.242~154.942	0.271	5.062	0.168~152.276	0.35
CCL14	2.107	0.805~5.516	0.129	0.654	0.145~2.956	0.581	2.247	0.385~13.11	0.368	0.883	0.085~9.159	0.917
CCL15	0.942	0.611~1.452	0.788	0.518	0.268~1.003	0.051	1.254	0.506~3.108	0.624	0.82	0.302~2.226	0.697
CCL23	1.121	0.685~1.833	0.65	1.096	0.221~5.437	0.911	8.63	0.032~2334.152	0.451	7.821	0.575~106.351	0.122
CCL18	0.907	0.738~1.115	0.355	0.625	0.408~0.958	0.031	1.017	0.495~2.089	0.964	0.682	0.335~1.39	0.292
CCL3	0.888	0.631~1.248	0.493	0.722	0.454~1.148	0.169	0.977	0.458~2.083	0.952	1.271	0.663~2.435	0.47
CCL4	0.771	0.522~1.14	0.193	0.546	0.339~0.881	0.013	1.061	0.482~2.336	0.883	0.885	0.394~1.99	0.768
RPL19	1.318	0.879~1.977	0.182	0.078	0.019~0.327	0	20642.3	1.457~292472379.159	0.042	0.103	0.003~3.423	0.203
MED1	1.236	0.841~1.815	0.28	0.46	0.133~1.591	0.22	1.074	0.076~15.083	0.958	1.431	0.152~13.456	0.754
ERBB2	1.364	1.056~1.762	0.018	1.952	0.245~15.544	0.527	0.008	0~0.533	0.024	0.068	0.001~6.223	0.243
IKZF3	0.674	0.387~1.174	0.164	0.216	0.02~2.357	0.209	0.011	0~51.21	0.296	0.004	0~0.942	0.048
PSMD3	1.664	0.821~3.372	0.158	0.113	0.022~0.566	0.008	0.418	0.017~10.364	0.595	0.148	0.012~1.871	0.14
CSF3	0.899	0.65~1.241	0.516	0.983	0.146~6.632	0.986	11.787	0.154~902.995	0.265	0.13	0.001~11.838	0.375
THRA	1.851	1.05~3.265	0.033	0.86	0.189~3.906	0.845	0.001	0~7.393	0.13	0.694	0.072~6.65	0.752
NR1D1	1.822	0.992~3.346	0.053	1.832	0.36~9.316	0.466	1.255	0.122~12.938	0.848	4.573	0.375~55.809	0.234
RARA	1.356	0.899~2.047	0.147	1.237	0.076~20.257	0.881	1.033	0.476~2.243	0.935	2.024	0.015~282.479	0.78
CCR7	0.85	0.515~1.403	0.525	0.549	0.222~1.36	0.195	3.209	0.443~23.222	0.248	0.237	0.043~1.304	0.098
SMARCE1	0.969	0.498~1.885	0.925	0.269	0.092~0.787	0.016	1.089	0.271~4.383	0.904	0.213	0.037~1.206	0.08
GAST	1.469	0.9~2.399	0.124	1.504	0.088~25.723	0.778	0.585	0.007~48.768	0.812	1.036	0.016~68.281	0.987
NKIRAS2	1.366	0.441~4.229	0.588	0.211	0.029~1.562	0.128	2.232	0.068~73.189	0.652	0.691	0.023~20.583	0.831
DHX58	1.149	0.609~2.167	0.669	0.401	0.054~2.983	0.372	1.485	0.096~23.003	0.777	1.005	0.047~21.433	0.998
STAT5B	2.197	0.867~5.569	0.097	3.216	0.276~37.537	0.351	1.957	0.019~197.189	0.776	1.235	0.022~70.538	0.919
STAT5A	0.683	0.332~1.402	0.299	0.101	0.013~0.772	0.027	1.891	0.103~34.757	0.668	0.075	0.002~2.27	0.136
STAT3	0.706	0.298~1.677	0.431	0.605	0.143~2.564	0.495	0.749	0.071~7.925	0.811	0.527	0.047~5.929	0.604
CCR10	1.14	0.642~2.025	0.655	0.761	0.23~2.52	0.655	0	0~0.042	0.001	0.645	0.095~4.392	0.655
BECN1	3.031	0.979~9.387	0.055	1.95	0.086~44.362	0.675	0.429	0~3599.787	0.854	1.004	0.007~141.867	0.999
PSME3	1.666	0.543~5.106	0.372	0.194	0.074~0.509	0.001	0.337	0.054~2.09	0.243	0.286	0.036~2.292	0.238
IFI35	1.399	0.715~2.738	0.327	0.333	0.098~1.123	0.076	1.15	0.353~3.748	0.816	0.603	0.077~4.749	0.631
[truncated: 506 more rows]
